# Supplementary material for: Scientific Evidence in Public Health Decision-Making: A Systematic Literature Review of the Past 50 Years
Source: Int J Environ Res Public Health. 2025 Aug 28;22(9):1343. doi: 10.3390/ijerph22091343 (PMC12469439; doi:10.3390/ijerph22091343)
Supplement: Supplementary file 1 [file ijerph-22-01343-s001.zip]

Archive with 3 entries (3 files):
- ijerph-3769588-supplementary S1.pdf
- ijerph-3769588-supplementary S2.xlsx
- ijerph-3769588-supplementary S3.pdf
