# Supplementary material for: Scientific Evidence in Public Health Decision-Making: A Systematic Literature Review of the Past 50 Years
Source: Int J Environ Res Public Health. 2025 Aug 28;22(9):1343. doi: 10.3390/ijerph22091343 (PMC12469439; doi:10.3390/ijerph22091343)
Supplement: Supplementary file 1 [file ijerph-22-01343-s001.zip › ijerph-3769588-supplementary S2.xlsx]

## Sheet: S1
File S2: Main version of the table used to extract data from the included studies.
#	Year of publication	First author	Title	Publication	Institutional affiliation (first author) 1 = university 2 = government 3 = foundation/think tank/private company 4 = international organisation 5 = other	First author’s institutional affiliation country	Journal type 1 = biomedical 2 = public health 3 = human and social sciences 4 = natural sciences 5 = mixed 6 = care-focused	Study sites 1 = single-site 2 = multi- site 3 = global	Scope of the study 1 = local/community 2 = provincial 3 = national 4 = international 5 = regional ( EU, AU, WHO, Africa,etc..)	Continent of the study EUR = Europa NOAM = North America AFRO = Africa SAM = South America ASI = Asia OCEA = Oceania INT = international	Level of development of the study country 1=developed 2= developing	Study design 1 = qualitative study, 1.1 = case stdy, 1.2 = focus group, 1.3 = Delphi 2 = epidemiological studies, 2.1 = descriptive quantitative, 2.2 = cohort, 2.3 = case-control, 2.4 = randomised controlled trial, 3 = socialanalysis, 3.1 = socio-political analyses, 3.2 = ethical/moral, 3.3 = legal/judicial/ medico-legal, 3.4 = historical, 3.5 = philosophical, 3.6 = economic, 3.7 = theological, 4…	Domain 1 = medicine (curative) 2 = public health (preventive)	Theme 1 = evidence production 2 = use 3 = implementation 4 = evaluation 5 =translation 6 = collaboration 9 = resource allocation 10 =capacity building	Determinants public health evidence use factors (either when articles do not specify the effect of these factors on use or when they specify that they may have a facilitating and barrier effect, i.e. facilitators and barriers)	Facilitators facilitators of the use of public health evidence	Barriers barriers to the use of public health evidence
1	2005	Aaserud, M. et al.	Translating research into policy and practice in developing countries: a case study of magnesium sulphate for pre-eclampsia.	BMC health services research	3	Norway	2	2	4	INT	2	1.1	1	5			licenses and availability of medications; inadequate or poorly implemented guidelines; lack of political support for policy change
2	2023	Abrams, M. P. et al.	Translating and disseminating a localised economic model to support implementation of the 'Ending the HIV Epidemic' initiative to public health policymakers	EVIDENCE & POLICY	1	USA	3	1	3	NOAM	1	1.2	2	5	importance of understanding the context of local policies; consideration of health equity; use of evidence to support current priorities; difficulty of changing strategies, even gradually; marginal cost-effectiveness ratio vs. previous impact; community values
3	2014	Adams, C. et al.	Government databases and public health research : Facilitating access in the public interest	Journal of law and medicine	1	Australia	3	1	3	OCEA	1	3.3	2	1
4	2023	Adams, E.J. et al.	Estimating the Health and Economic Impact of Improved Management in Prevalent Chronic Obstructive Pulmonary Disease Populations in England, Germany, Canada, and Japan: A Modelling Study	International Journal of COPD	3	UK	1	2	4	INT	1	3.6	2	1
5	2005	Adily, A. et al.	Developing evidence-based practice in population health at the local level: Qualitative insights can complement quantitative needs assessment	Australian Journal of Primary Health	1	Australia	1	1	1	OCEA	1	1	2	2
6	2022	Adu, J. et al.	Knowledge translation platforms to support African evidence-informed policies: challenges and progress	EVIDENCE & POLICY	1	USA	3	1	5	AFRO	1	3.1	2	5
7	2024	Adza, W. K. et al.	Exploring links between road traffic noise, air quality and public health using DPSEAA conceptual framework: a review and perspective for a UK environmental health tracking system (EHTS)	ENVIRONMENT DEVELOPMENT AND SUSTAINABILITY	1	UK	5	1	3	EUR	1	4.1	2	1
8	2015	Afshin, A. et al.	CVD Prevention Through Policy: a Review of Mass Media, Food/Menu Labeling, Taxation/Subsidies, Built Environment, School Procurement, Worksite Wellness, and Marketing Standards to Improve Diet.	Current cardiology reports	1	USA	1	1	3	NOAM	1	3.1	2	4
9	2019	Afzal, M. et al.	Context-aware grading of quality evidences for evidence-based decision-making	HEALTH INFORMATICS JOURNAL	1	South Korea	5	3	4	INT	x	2.1	2	1
10	2018	Ahmad, B. et al.	Dental Public Health In Action: Barriers to oral healthcare provision for older people in residential and nursing care homes: A mixed method evaluation and strategy development in County Durham, North East England.	Community dental health	1	UK	2	1	2	EUR	1	1.1	2	1
11	2024	Ahmadnezhad, E. et al.	Systematic Review of Tools and Approaches for Evaluating the Transferability of Health Technology Assessments Across Different Jurisdictions	INTERNATIONAL JOURNAL OF HEALTH POLICY AND MANAGEMENT	1	Iran	2	3	4	INT	x	4.2	2	1
12	2023	Ahmed, A. A. et al.	Effectiveness of Behavioural Economics Informed Interventions for the Prevention, Screening, and Antiretroviral Treatment of HIV Infection: A Systematic Review of Randomized Controlled Trials	AIDS AND BEHAVIOR	1	Kenya	3	3	4	INT	x	4.2	2	1
13	2016	Ahmed, S. et al.	How providers influence the implementation of provider-initiated HIV testing and counseling in Botswana: a qualitative study.	Implementation science : IS	1	USA	2	1	3	AFRO	2	1	1	3			lack of time, recognizing this responsibility, fear of advising patients in cases of HIV testing
14	2022	Al Sabahi, S. et al.	Examining and Contextualizing Approaches to Establish Policy Support Organizations - A Mixed Method Study.	International journal of health policy and management	2	Oman	2	2	5	INT	2	5	2	2
15	2022	Al Sabahi, S. et al.	Examining and Contextualizing Approaches to Establish Policy Support Organizations - A Critical Interpretive Synthesis.	International journal of health policy and management	2	Oman	2	3	4	INT	x	4.1	2	2
16	2022	Al Sabahi, S. et al.	Insights from system leaders about operationalising a knowledge translation department in the Oman Ministry of Health	EVIDENCE & POLICY	2	Oman	3	1	3	ASI	2	1	2	2+5			poor quality and limited availability of local evidence, fragmentation of the system, lack of interest in research, lack of capacity, capacity and time to find, synthesize, and use research evidence
17	2016	Aldridge, W. et al.	Transforming community prevention systems for sustained impact: embedding active implementation and scaling functions.	Translational behavioral medicine	1	USA	2	3	4	INT	x	3.1	2	3
18	2024	Alhenaidi, A. et al	Building bridges: evaluating policymakers' research capacities, engagement, and utilization in health policymaking within the Kuwaiti context: a cross-sectional study.	Health research policy and systems	2	Kuwait	2	1	3	ASI	1	2.1	2	2+10			access to research resources and the orientation process for policy development are perceived as challenges by policymakers
19	2021	AlKhaldi, M. et al.	State of Research Quality and Knowledge Transfer and Translation and Capacity Strengthening Strategies for Sound Health Policy Decision-Making in Palestine.	International journal of public health	1	Switzerland	2	1	3	ASI	2	1	2	3+5			lack of awareness among researchers regarding "health research knowledge transfer and dissemination", inadequate frameworks and communication and collaboration mechanisms between researchers and policymakers and practitioners, lack of availability and credibility of systematic and reliable health research data, lack of interface between knowledge producers and users, level of understanding of kno…
20	2018	Alla, K. et al.	Can automated content analysis be used to assess and improve the use of evidence in mental health policy? A systematic review.	Systematic reviews	1	Australia	5	3	4	INT	x	4.2	2	3
21	2018	Allen, P. et al.	Management Practices to Build Evidence-Based Decision-Making Capacity for Chronic Disease Prevention in Georgia: A Case Study	Preventing chronic disease	1	USA	2	1	2	NOAM	1	1.1	2	1			challenge of applying management practices to support "EB decision making in chronic disease prevention programs": competing priorities, lack of political will, reception of requests contrary to evidence-based approaches
22	2020	Allen, P. et al.	Quantitative measures of health policy implementation determinants and outcomes: a systematic review.	Implementation science : IS	1	USA	2	3	4	INT	x	4.2	2	3+4
23	2022	Allen, S. T. et al.	Applications of research evidence during processes to acquire approvals for syringe services program implementation in rural counties in Kentucky	ANNALS OF MEDICINE	1	USA	1	1	2	NOAM	1	1	2	2
24	2015	Allen, S. T. et al.	The evidence does not speak for itself: The role of research evidence in shaping policy change for the implementation of publicly funded syringe exchange programs in three US cities.	The International journal on drug policy	1	USA	2	2	3	NOAM	1	1	2	2+3
25	2023	Alshalah, A. et al.	‘What we lacked was the courage to take decisions that differed from the rest of the world’: expert perspectives on the role of evidence in COVID-19 policymaking in Iraq	BMJ Global Health	5	Iraq	2	1	3	ASI	2	1	2	2
26	2020	Alston, L. et al.	Responsibility for evidence-based policy in cardiovascular disease in rural communities: implications for persistent rural health inequalities.	Australian health review : a publication of the Australian Hospital Association	1	Australia	2	1	3	OCEA	1	1	2	3
27	2019	Alston, L. et al.	Policy makers' perceptions of the high burden of heart disease in rural Australia: Implications for the implementation of evidence-based rural health policy.	PloS one	1	Australia	5	1	3	OCEA	1	1	2	2			lack of resources, low level of political pressure and education in rural areas, disconnection from scientific evidence, valuing local anecdotes over scientific studies, lack of self-efficacy in interpreting evidence, perceived lack of relevance of evidence
28	2019	Al-Yateem, N. et al.	A National Scoping Study on Barriers to Conducting and Using Research Among Nurses in the United Arab Emirates.	Policy, politics & nursing practice	1	UAE	2	1	3	ASI	1	1	1	1+2			lack of authority to change patient care procedures, lack of time to read research, lack of time to implement new ideas, competing demands on time
29	2022	Ananthapavan, J. et al.	Preventive health resource allocation decision-making processes and the use of economic evidence in an Australian state government-A mixed methods study	PLOS ONE	1	Australia	5	1	2	OCEA	1	5	2	1+9			barriers to the use of economic evidence: lack of the ministry's capacity to understand and undertake economic evaluations, lack of collaboration among stakeholders, and flawed processes and governance hindering inter-sectoral decision-making
30	2016	Andermann, A. et al.	Evidence for Health II: Overcoming barriers to using evidence in policy and practice	Health Research Policy and Systems	1	Canada	2	3	4	INT	x	4.1	2	2			missing the window of opportunity, knowledge gaps and uncertainties, controversies and contradictory or irrelevant evidence, conflicts of interest
31	2024	Ansah, E. W. et al.	Politics-evidence conflict in national health policy making in Africa: a scoping review.	Health research policy and systems	1	Ghana	2	1	5	AFRO	2	4.1	2	2+5			conflicts of interest, lack of commitment, overall political objectives, interest/influence, power imbalance and funding, morals, evidence-based approaches, self-sufficiency, collaboration among stakeholders, political priorities and existing structures, fragmentation among stakeholders, insufficient advocacy/activism, lack of clarity on the agenda, inadequate evidence, insufficient consultation,…
32	2015	Araujo de Carvalho, I. et al.	Informing evidence-based policies for ageing and health in Ghana.	Bulletin of the World Health Organization	4	Switzerland	2	1	3	AFRO	2	1.1	2	3+4+5
33	2017	Archambault, P.M. et al.	Collaborative writing applications in healthcare: Effects on professional practice and healthcare outcomes	Cochrane Database of Systematic Reviews	1	Canada	1	3	4	INT	1	4.2	2	1+2
34	2006	Armstrong, R. et al.	Multi-sectoral health promotion and public health: the role of evidence.	Journal of public health (Oxford, England)	4	Australia	2	3	4	INT	x	1	2	2+6
35	2014	Armstrong, R. et al.	Shifting sands - from descriptions to solutions	Public Health	1	Australia	2	3	4	INT	x	5	2	2
36	2007	Armstrong, R. et al.	The nature of evidence resources and knowledge translation for health promotion practitioners.	Health promotion international	4	Australia	2	1	2	OCEA	1	1	2	5
37	2014	Armstrong, R. et al.	Understanding evidence: a statewide survey to explore evidence-informed public health decision-making in a local government setting	IMPLEMENTATION SCIENCE	1	Australia	2	1	2	OCEA	1	5	2	2
38	2021	Arnautu, D. et al.	Use and effectiveness of policy briefs as a knowledge transfer tool: a scoping review	HUMANITIES & SOCIAL SCIENCES COMMUNICATIONS	1	Canada	3	2	4	INT	x	4.1.2	2	1
39	2023	Arnold, L. et al.	Implementing evidence ecosystems in the public health service: Development of a seven-step framework for designing tailored training programs	medRxiv	2	Germany	1	1	3	EUR	1	5	2	2+3+10
40	2016	Aro, A. R. et al.	Integrating research evidence and physical activity policy making-REPOPA project.	Health promotion international	1	Denmark	2	2	5	EUR	1	1.3	2	2+3	institutional resource availability and support, networking between researchers and policymakers
41	2024	Aschbrenner, K. et al.	Stakeholder and Equity Data-Driven Implementation: a Mixed Methods Pilot Feasibility Study.	Prevention science : the official journal of the Society for Prevention Research	1	USA	2	2	1	NOAM	1	5	1	1+2
42	2021	Asgharzadeh, A. et al.	Instruments for assessing organisational capacity for use of evidence in health sector policy making: a systematic scoping review	EVIDENCE & POLICY	1	Iran	3	3	4	INT	x	4.2	2	2+4+10
43	2024	Ashtari, N. et al.	Perspectives of California Legislators on Institutional Barriers and Facilitators to Non-Partisan Research Evidence Use in State Health Policymaking	Journal of General Internal Medicine	1	USA	1	1	2	NOAM	1	1.1	2	2		access to evidence and ability to engage with research evidence, perceived credibility of research evidence	institutional policies, practices, and priorities
44	2006	Asthana, S. et al.	Developing an evidence base for policies and interventions to address health inequalities: The analysis of "public health regimes"	MILBANK QUARTERLY	1	UK	2	1	3	EUR	1	3.1	2	1+2
45	2017	Atkins, L. et al.	Reversing the pipeline? Implementing public health evidence-based guidance in english local government	IMPLEMENTATION SCIENCE	1	UK	2	1	3	EUR	1	1	2	3	budget, capacity, and political influence
46	2015	Atkinson, J.-A. et al.	A modelling tool for policy analysis to support the design of efficient and effective policy responses for complex public health problems.	Implementation science : IS	3	Australia	2	1	3	OCEA	1	1.1	2	2
47	2022	Awoonor-Williams, J.K. et al.	Using Health Systems and Policy Research to Achieve Universal Health Coverage in Ghana.	Global health, science and practice	2	Ghana	2	1	3	AFRO	2	3.1	2	2
48	2024	Babarczy, B. et al.	National strategies for knowledge translation in health policy-making: A scoping review of grey literature.	Health research policy and systems	3	Hungary	2	3	4	INT	x	4.1.2	2	5
49	2014	Bahammam, M.A. et al.	Knowledge, attitude, and barriers towards the use of evidence based practice among senior dental and medical students in western Saudi Arabia	SAUDI MEDICAL JOURNAL	1	Saudi Arabia	1	1	3	ASI	1	2.1	1	2			difficulty understanding evidence-based practices, lack of time
50	2009	Baker, E.A. et al.	Examining the role of training in evidence-based public health: a qualitative study.	Health promotion practice	1	USA	2	1	3	NOAM	1	1	2	1+10
51	2010	Balthasar, A.	Are there bases for evidence-based health policy in Switzerland? Factors influencing the extent of evaluation activity in health policy in the Swiss cantons	EVIDENCE & POLICY	1	Switzerland	3	1	3	EUR	1	2.1	2	4
52	2024	Baltussen, R. et al.	The Use of Evidence-Informed Deliberative Processes for Designing the Essential Package of Health Services in Pakistan.	International journal of health policy and management	1	The Netherlands	2	1	3	ASI	2	1	2	3+9
53	2010	Bambra, C. et al.	Reducing health inequalities in priority public health conditions: using rapid review to develop proposals for evidence-based policy.	Journal of public health (Oxford, England)	1	UK	2	1	3	EUR	1	4.1.1	2	1
54	2023	Banks, E. et al.	Output-orientated policy engagement: a model for advancing the use of epidemiological evidence in health policy.	Health research policy and systems	1	Australia	2	1	3	OCEA	1	1.1	2	1+2
55	2015	Bao, J. et al.	Evidence to inform intersectoral policies: a comparison of health and transport sector evidence in support of road traffic injury prevention.	Health research policy and systems	1	USA	2	2	5	INT	1	5	2	2
56	2016	Barbero, C. et al.	Do State Community Health Worker Laws Align with Best Available Evidence?	Journal of community health	2	USA	2	2	3	NOAM	1	3.1	2	4
57	2023	Barbour, L.R. et al.	Perseverance, partnerships and passion: ingredients for successful local government policy to promote healthy and sustainable diets.	BMC public health	1	Australia	2	1	1	OCEA	1	1	2	3		perseverance, community commitment, supportive state policy, effective leadership, global platforms and networks, partnership, passion and work ethic, use of scientific evidence	access to secure and continuous financial resources, state and federal prohibitive policy, disruption of community engagement, and competing interest of decision-makers related to COVID
58	2021	Barnish, M.S. et al.	Linking political exposures to child and maternal health outcomes: a realist review	BMC PUBLIC HEALTH	1	UK	2	3	4	INT	x	4.2	2	1
59	2017	Barnsley, K. et al.	Political barriers to evidence-based tobacco control policy: Cronyism and cognitive dissonance, a Tasmanian case study	EVIDENCE & POLICY	1	Australia	3	1	2	OCEA	1	1.1	2	3
60	2024	Barreto, J.O.M. et al.	Research evidence communication for policy-makers: a rapid scoping review on frameworks, guidance and tools, and barriers and facilitators.	Health research policy and systems	2	Brazil	2	3	4	INT	x	4.1	2	2+5
61	2023	Barreto, J.O.M. et al.	Competency profiles for evidence-informed policy-making (EIPM): a rapid review.	Health research policy and systems	2	Brazil	2	3	4	INT	x	4.1	2	2+10
62	2023	Barreto, J.O.M. et al.	An evidence-informed policymaking (EIPM) competency profile for the Brazilian Health System developed through consensus: process and outcomes	HEALTH RESEARCH POLICY AND SYSTEMS	2	Brazil	2	1	3	SAM	2	1	2	2+4+10
63	2017	Barr-Walker, J.	Evidence-based information needs of public health workers: a systematized review.	Journal of the Medical Library Association : JMLA	1	USA	3	3	4	INT	x	4.2	2	1
64	2019	Barry, M. et al.	Understanding the Broker Role of Clinician-Scientists: A Realist Review on How They Link Research and Practice	ACADEMIC MEDICINE	1	The Netherlands	1	3	4	INT	x	4.1.3	2	2+10
65	2022	Bartys, S. et al.	Empathy is key: addressing obstacles to policy progress of ?work-focused healthcare?	EVIDENCE & POLICY	1	UK	3	1	3	EUR	1	1	2	3
66	2022	Basham, C. et al.	Designing and validating a One Health Research Translation Framework through literature-based case studies in Egypt	One Health	5	USA	1	1	3	AFRO	2	1.1	2	5
67	2005	Bateman, H. et al.	Professional development in R&D: Defining and resourcing a scheme to support healthcare professionals in learning how to use evidence and do research	Quality in Primary Care	1	UK	1	1	3	EUR	1	3.1	2	2+10
68	2023	Bates, G. et al.	What types of health evidence persuade policy actors in a complex system?	POLICY AND POLITICS	1	UK	3	1	3	EUR	1	1	2	1
69	2024	Baum, F. et al.	Thinking politically about intersectoral action: Ideas, Interests and Institutions shaping political dimensions of governing during COVID-19.	Health policy and planning	1	Australia	2	2	4	INT	x	1.1	2	3
70	2024	Baumann, A. et al.	Exploring evidence use and capacity for health services management and planning in Swiss health administrations: A mixed-method interview study.	PloS one	1	Switzerland	5	1	2	EUR	1	5	2	2+4+10
71	2022	Bawah, A. A. et al.	"You Can't Look at an Orange and Draw a Banana": Using Research Evidence to Develop Relevant Health Policy in Ghana.	Global health, science and practice	1	Ghana	2	1	3	AFRO	2	1	2	2+3	quality, relevance, and quantity of available evidence, communication of results to decision-makers, relationship between researchers and decision-makers, availability of structures promoting EB policymaking, political context
72	2023	Baxter, S. et al.	Sharing real-world data for public benefit: a qualitative exploration of stakeholder views and perceptions	BMC PUBLIC HEALTH	1	UK	2	1	3	EUR	1	1	2	1
73	2010	Baxter, S. et al.	Synthesizing diverse evidence: The use of primary qualitative data analysis methods and logic models in public health reviews	Public Health	1	UK	2	3	4	INT	x	1.1	2	1
74	2001	Bedregal, P. et al.	Evidence based primary care? A multi-tier, multiple stakeholder perspective from Chile	INTERNATIONAL JOURNAL OF HEALTH PLANNING AND MANAGEMENT	1	Chile	2	1	3	SAM	2	1	2	3
75	2009	Behague, D. et al.	Evidence-based policy-making: the implications of globally-applicable research for context-specific problem-solving in developing countries.	Social science & medicine (1982)	1	UK	3	2	4	INT	2	1.1	2	3	political context, global vs. national policy interest, interpretation of evidence, limited establishment of priorities and limited distribution of resources
76	2007	Belfer, M.L.	Critical review of world policies for mental healthcare for children and adolescents	Current Opinion in Psychiatry	1	USA	1	3	4	INT	x	3.1	2	2
77	2012	Bell, E. et al.	The evidence-policy divide: a 'critical computational linguistics' approach to the language of 18 health agency CEOs from 9 countries.	BMC public health	1	Australia	2	2	4	INT	x	2.1	2	1+2
78	2010	Bellew, B. et al.	Evidence-based policy and practice of physical activity in Australia: awareness and attitudes of attendees at a national physical activity conference (the PAPPA study).	Health promotion journal of Australia : official journal of Australian Association of Health Promotion Professionals	1	Australia	2	1	3	OCEA	1	2.1	2	2+5
79	2011	Bellew, B. et al.	Public Policy Actions Needed to Promote Physical Activity	Current Cardiovascular Risk Reports	1	Australia	1	3	4	INT	x	3.1	2	3
80	2023	Bellizzi, S. et al.	Supportive public health leadership for COVID-19 response in Jordan.	Eastern Mediterranean health journal = La revue de sante de la Mediterranee orientale = al-Majallah al-sihhiyah li-sharq al-mutawassit	4	Suisse	2	1	3	ASI	x	3.1	2	2+10
81	2017	Benmarhnia, T. et al.	Lost in Translation: Piloting a Novel Framework to Assess the Challenges in Translating Scientific Uncertainty From Empirical Findings to WHO Policy Statements.	International journal of health policy and management	1	Canada	2	2	5	INT	x	3.1	2	2+5
82	2018	Bennett, S. et al.	The evolution of the field of Health Policy and Systems Research and outstanding challenges.	Health research policy and systems	1	USA	2	3	4	INT	x	3.4	2	3+10
83	2010	Bennett, T. et al.	Is UK drug policy evidence based?	International Journal of Drug Policy	1	UK	2	1	3	EUR	1	1.1	2	3+4			interpretation and reporting of research results
84	2020	Benton, D. C. et al.	Evidence into action: a policy brief exemplar supporting attainment of nursing now.	International nursing review	5	USA	1	3	4	INT	x	1.1	2	1
85	2019	Bergin, R.J. et al.	Research evidence supports cancer policymaking but is insufficient for change: Findings of key informant interviews from five countries.	Health policy (Amsterdam, Netherlands)	3	Australia	2	2	4	INT	1	1	2	3	advocacy/awareness, leadership, collaboration, program adaptability, clinician and consumer engagement, role of context
86	2019	Bergum, A. et al.	How to Be an Informed Consumer of Evidence Ratings: It's in the Details	PREVENTING CHRONIC DISEASE	1	USA	2	3	4	INT	x	1	2	1
87	2008	Bernard, D. et al.	Effective partnership and adequate investment underpin a successful response: key factors in dealing with HIV increases.	Sexual health	1	Australia	1	2	3	OCEA	1	1	2	3+5
88	2016	Berridge, V.	History and the future: Looking back to look forward?	International Journal of Drug Policy	1	UK	2	3	4	INT	x	3.4	2	1
89	2018	Bertram, M. et al.	Contextually tailored interventions can increase evidence-informed policy-making on health-enhancing physical activity: the experiences of two Danish municipalities.	Health research policy and systems	1	Dannemark	2	2	1	EUR	1	1	2	2
90	2014	Bhaumik, S.	Health and beyond… strategies for a better India: incorporating evidence to strengthen health policy.	Journal of family medicine and primary care	1	Inde	1	1	3	ASI	2	3.1	2	2+3
91	2008	Bickford, J.J. et al.	Research and knowledge in Ontario Tobacco control networks	Canadian Journal of Public Health	1	UK	2	1	2	NOAM	1	1	2	2
92	2018	Biermann, O. et al.	Policy dialogues: facilitators’ perceived role and influence	International Journal of Health Governance	4	Suisse	2	2	4	INT	2	1	2	2+6
93	2020	Björk B., et al.	Nationwide implementation of a national policy for evidence-based rehabilitation with focus on facilitating return to work: a survey of perceived use, facilitators, and barriers.	Disability and rehabilitation	1	Sweden	5	1	3	EUR	1	1	2	3		implications for rehabilitation, positive attitudes of clinicians, willingness to discuss workplace intervention with patients	lack of clear established objectives, lack of training, lack of guidelines
94	1998	Blackman, T.	Towards evidence-based local government: Theory and practice	LOCAL GOVERNMENT STUDIES	1	UK	3	1	3	EUR	1	1.1	2	3
95	2017	Blumer, L. et al.	Wisdom within: unlocking the potential of big data for nursing regulators	INTERNATIONAL NURSING REVIEW	5	Canada	1	1	2	NOAM	1	4.1	2	1
96	2017	Bogaert, P. et al.	An integrated and sustainable EU health information system: national public health institutes' needs and possible benefits.	Archives of public health = Archives belges de sante publique	2	Belgique	2	2	5	EUR	1	1	2	1
97	2018	Bonell, C. et al.	Defending evidence informed policy making from ideological attack	BMJ (Online)	1	UK	1	3	4	INT	x	3.1	2	3
98	2003	Bonner, L. et al.	Using theory-based evaluation to build evidence-based health and social care policy and practice	Critical Public Health	1	UK	2	1	1	EUR	1	1.1	2	4
99	2015	Botfield, J.R. et al.	Policy context and narrative leading to the commissioning of the Australian Indigenous Burden of Disease study	HEALTH RESEARCH POLICY AND SYSTEMS	1	Australia	2	1	3	OCEA	1	5	2	1
100	2009	Bowen, S. et al.	More than "using research": The real challenges in promoting evidence-informed decision-making	Healthcare Policy	1	Canada	2	1	2	NOAM	1	1	2	2			barriers: are external to the "regional health authorities"
101	2010	Bowen, S.-A.K. et al.	Assessing levels of adaptation during implementation of evidence-based interventions: introducing the Rogers-Rütten framework.	Health education & behavior : the official publication of the Society for Public Health Education	2	USA	2	1	3	NOAM	1	1	2	3
102	2012	Bowman, S. et al.	Use of evidence to support healthy public policy: a policy effectiveness-feasibility loop.	Bulletin of the World Health Organization	1	UK	2	2	5	INT	2	1	2	2+6
103	2012	Boyko, J.A. et al.	Deliberative dialogues as a mechanism for knowledge translation and exchange in health systems decision-making	Social Science and Medicine	1	Canada	3	3	4	INT	x	4.1	2	5
104	2017	Bragge, P. et al.	AIMD - a validated, simplified framework of interventions to promote and integrate evidence into health practices, systems, and policies.	BMC medical research methodology	1	Australia	1	3	4	INT	x	1	2	2
105	2016	Brennan, S.E. et al.	Design and formative evaluation of the Policy Liaison Initiative: a long-term knowledge translation strategy to encourage and support the use of Cochrane systematic reviews for informing health policy	EVIDENCE & POLICY	1	Australia	3	1	3	OCEA	1	1	2	1+5
106	2017	Brennan, S. E. et al.	Development and validation of SEER (Seeking, Engaging with and Evaluating Research): a measure of policymakers' capacity to engage with and use research.	Health research policy and systems	1	Australia	2	1	3	OCEA	1	5	2	2+4
107	2012	Brewster, L. et al.	Legitimising bibliotherapy: evidence-based discourses in healthcare	JOURNAL OF DOCUMENTATION	1	UK	5	1	3	EUR	1	5	2	1
108	2012	Briggs, A.;M. et al.	Applying a Health Network approach to translate evidence-informed policy into practice: a review and case study on musculoskeletal health.	BMC health services research	2	Australia	2	1	2	OCEA	1	1.1	2	5
109	2020	Brown, A. et al.	Effectiveness of Technology-Enabled Knowledge Translation Strategies in Improving the Use of Research in Public Health: Systematic Review.	Journal of medical Internet research	1	Australia	1	3	4	INT	x	4.2	2	5
110	2017	Browne, G.R. et al.	What evidence is being used to inform municipal strategic planning for health and wellbeing? Victoria, Australia, a case study	EVIDENCE & POLICY	1	Australia	3	1	2	OCEA	1	1.1	2	1
111	2022	Brownson, R.C. et al.	Revisiting concepts of evidence in implementation science.	Implementation science : IS	1	USA	2	3	4	INT	x	3.1	2	1+3
112	2009	Brownson, R.C. et al.	Evidence-Based Public Health: A Fundamental Concept for Public Health Practice	ANNUAL REVIEW OF PUBLIC HEALTH	1	USA	2	3	4	INT	x	4.1	2	1+2+3+4
113	2024	Brubacher, L. J. et al.	The use of evidence to guide decision-making during the COVID-19 pandemic: divergent perspectives from a qualitative case study in British Columbia, Canada.	Health research policy and systems	1	Canada	2	1	2	NOAM	1	1.1	2	1+2+3			barriers to the application of evidence to COVID-19-related policy decisions: lack of coordination and continuity between data sources, lack of explicit guidelines on the use of evidence within the decision-making process (resulting in a sense of fragmentation), tension between the research process and the need for rapid decision-making.
114	2013	Buchan, J. et al.	Early implementation of WHO recommendations for the retention of health workers in remote and rural areas	Bulletin of the World Health Organization	1	Ecosse	2	2	4	INT	2	1.1	2	3
115	2021	Bulage, L. et al.	Documentation and dissemination of scientific evidence by the Uganda Public Health Fellowship Program: experiences and lessons learnt, 2015-2020	Human resources for health	2	Uganda	2	1	3	AFRO	2	1	2	3
116	2019	Bullock, H. L. et al.	Understanding the supports needed for policy implementation: a comparative analysis of the placement of intermediaries across three mental health systems.	Health research policy and systems	1	Canada	2	2	4	INT	1	1.1	2	3
117	2024	Bullock, H. L. et al.	An examination of mental health policy implementation efforts and the intermediaries that support them in New Zealand, Canada and Sweden: a comparative case study.	Frontiers in health services	1	Canada	2	2	4	INT	1	1.1	2	5
118	2021	Bullock, H. L. et al.	Understanding the implementation of evidence-informed policies and practices from a policy perspective: a critical interpretive synthesis.	Implementation science : IS	1	Canada	2	3	4	INT	x	4.1	2	3
119	2014	Burda, B. U. et al.	Appraisal of guidelines developed by the World Health Organization.	Public health	3	USA	2	3	4	INT	x	2.1	2	4
120	2019	Burke, C. et al.	(Not) Proving the Public Good: Scientific Evidence and the Margin of Appreciation	LAW & PRACTICE OF INTERNATIONAL COURTS AND TRIBUNALS	1	Germany	3	2	5	EUR	1	1.1	2	2
121	2005	Burkiewicz, J. S. et al.	Evidence-based practice by pharmacists: utilization and barriers.	The Annals of pharmacotherapy	1	USA	1	1	2	NOAM	1	1	2	2			barriers to the use of EBM: lack of time, attitudes of practitioners towards recommendations from pharmacists, access to resources
122	2017	Buscemi, J. et al.	A 6-year update of the health policy and advocacy priorities of the Society of Behavioral Medicine	TRANSLATIONAL BEHAVIORAL MEDICINE	1	USA	2	1	3	NOAM	1	3.1	2	3
123	2010	Buykx, P. et al.	Systematic review of effective retention incentives for health workers in rural and remote areas: towards evidence-based policy.	The Australian journal of rural health	1	Australia	2	3	4	INT	1	4.2	2	1+4
124	2014	Caiaffa, W. T. et al.	Developing a conceptual framework of urban health observatories toward integrating research and evidence into urban policy for health and health equity.	Journal of urban health : bulletin of the New York Academy of Medicine	1	Brazil	2	2	4	INT	x	1	2	1
125	2017	Cairney, P.	Evidence-based best practice is more political than it looks: a case study of the 'Scottish Approach'	EVIDENCE & POLICY	1	UK	3	1	3	EUR	1	1.1	2	3
126	2017	Cairney, P. et al.	Evidence-based policymaking is not like evidence-based medicine, so how far should you go to bridge the divide between evidence and policy?	HEALTH RESEARCH POLICY AND SYSTEMS	1	UK	2	2	4	INT	1	4.1	2	1+2
127	2018	Cairney, P. et al.	A Comparison of Tobacco Policy in the UK and Japan: If the Scientific Evidence is Identical, Why is There a Major Difference in Policy?	JOURNAL OF COMPARATIVE POLICY ANALYSIS	1	UK	3	2	4	INT	1	3.1	2	3		tobacco policy changes facilitated by: acceptance of scientific evidence, recognition of the public health problem, integration of health departments at the heart of policies, formation of networks with public health groups, and exclusion of tobacco companies, taking into account the socio-economic conditions related to the public health problem
128	2023	Calnan, S. et al.	Support for evidence-based alcohol policy in Ireland: results from a representative household survey.	European journal of public health	1	Irelande	2	1	3	EUR	1	2.1	2	1+3
129	2021	Caló, F. et al.	Evidencing the contribution of social enterprise to health and social care: approaches and considerations	SOCIAL ENTERPRISE JOURNAL	1	UK	3	3	4	INT	x	5	2	1+4
130	2022	Cambe, M.I. et al.	The Use of Research for Health Systems Policy Development and Implementation in Mozambique: A Descriptive Study.	Global health, science and practice	2	Mozambique	2	1	3	AFRO	2	1	2	2
131	2007	Cameron, C.A. et al.	Getting an evidence-based post-partum haemorrhage policy into practice.	The Australian & New Zealand journal of obstetrics & gynaecology	1	Australia	1	1	2	OCEA	1	2.1	1	3		facilitators: effective relationships, Ministry of Health framework/directive, education, organizations, and time	barriers to the development of local policy: resources, entrenched practices, centralization of policy development
132	2009	Campbell, D.M. et al.	Increasing the use of evidence in health policy: practice and views of policy makers and researchers.	Australia and New Zealand health policy	3	Australia	2	1	2	OCEA	1	1	2	2+6
133	2017	Campos, N.G. et al.	Evidence-based policy choices for efficient and equitable cervical cancer screening programs in low-resource settings.	Cancer medicine	1	USA	1	2	4	INT	2	1	2	3+9
134	2024	Caniglia, G. et al.	How is who: evidence as clues for action in participatory sustainability science and public health research	History and philosophy of the life sciences	3	Autriche	3	3	4	INT	x	3.5	2	2
135	2021	Carey, T.A.	Solving the Puzzle of Global Health Inequity: Completing the Picture Piece by Piece by Piece.	Global implementation research and applications	1	Rwanda	5	1	3	AFRO	2	1.1	2	1+3
136	2016	Carriger, J.F. et al.	Bayesian Networks Improve Causal Environmental Assessments for Evidence-Based Policy.	Environmental science & technology	2	USA	5	3	4	INT	x	3.1	2	1+4
137	2022	Carter, A.W. et al.	Clinical negligence cases in the English NHS: uncertainty in evidence as a driver of settlement costs and societal outcomes	HEALTH ECONOMICS POLICY AND LAW	1	UK	2	1	3	EUR	1	1.1	2	3
138	2014	Catallo, C. et al.	The Self-assessment for Organizational Capacity Instrument for evidence-informed health policy: preliminary reliability and validity of an instrument.	Worldviews on evidence-based nursing	1	Canada	1	1	3	NOAM	1	2.1	2	2+4
139	2021	Chauhan, H. et al.	Health Information and Its Crucial Role in Policy Formulation and Implementation	JOURNAL OF HEALTH MANAGEMENT	2	Inde	2	3	4	INT	x	3.1	2	3
140	2022	Cheetham, M. et al.	'What I really want is academics who want to partner and who care about the outcome': findings from a mixed-methods study of evidence use in local government in England	HARMFUL ALGAE	1	UK	4	1	3	EUR	1	5	2	2
141	2023	Chilengi-Sakala, S. et al.	STRENGTHENING KNOWLEDGE TRANSLATION CAPACITIES THROUGH PARTNERSHIPS: THE DATA TO POLICY TRAINING AND MENTORSHIP PROGRAM IN ZAMBIA	BMJ Global Health	2	Zambie	2	1	3	AFRO	2	1	2	5
142	2023	Chiu, K. et al.	A comparative analysis of the roles and use of evidence in pharmacy policy in Australia	EVIDENCE & POLICY	1	Australia	3	1	3	OCEA	1	1	2	1+2
143	2016	Choi, B.C.K. et al.	Bridging the gap between science and policy: an international survey of scientists and policy makers in China and Canada	IMPLEMENTATION SCIENCE	1	Chine	2	2	4	INT	1	1	2	5		strategies considered effective for facilitating the link between science and policy: conducting research focused on policy issues, science-policy forums, policy briefs, collaboration in study design and analysis
144	2022	Choi, Y. et al.	Fact-value framework for adjudicating public health policy debates(sic)(sic)(sic)Palabras clave	REVIEW OF POLICY RESEARCH	1	USA	3	3	4	INT	x	3.1	2	3			barriers to defending policies: Policies with a strong value conflict and less solid factual basis (evidence) are more likely to be contested
145	2021	Christen, P. et al.	The role of trust in global resource allocation decisions for vaccine preventable diseases	BMJ Open	1	UK	1	3	4	INT	x	1	2	9	confidence is both a barrier and a facilitator to the use of mathematical models in the context of resource allocation: this is influenced by the research environment of model producers and the duration of relationships between model users.
146	2014	Clark, M.D. et al.	Discrete Choice Experiments in Health Economics: A Review of the Literature	PHARMACOECONOMICS	1	UK	2	3	4	INT	x	4.2	2	9
147	2006	Clarke, A. et al.	An assessment of the publicly disseminated evidence of safety used in decisions to withdraw medicinal products from the UK and US markets	DRUG SAFETY	3	UK	1	2	4	INT	1	4.1	2	1
148	2016	Clarke, B. et al.	The application of theories of the policy process to obesity prevention: a systematic review and meta-synthesis	BMC PUBLIC HEALTH	1	Australia	2	3	4	INT	x	4.2	2	3
149	2023	Clyne, B. et al.	Perspectives on the production, and use, of rapid evidence in decision making during the COVID-19 pandemic: a qualitative study	BMJ EVIDENCE-BASED MEDICINE	1	Irelande	1	1	3	EUR	1	1	2	1+2
150	2014	Cockcroft, A. et al.	Building capacities of elected national representatives to interpret and to use evidence for health-related policy decisions: a case study from Botswana	Journal of public health policy	3	Botswana	2	1	3	AFRO	2	1.1	2	2+10			barriers to the use of "rapid evidence": lack of quality, relevance in terms of timeliness, difficulty in interpreting and using them
151	2015	Cohen, G. et al.	Does health intervention research have real world policy and practice impacts: testing a new impact assessment tool	HEALTH RESEARCH POLICY AND SYSTEMS	1	Australia	2	1	3	OCEA	1	5	2	4
152	2001	Coleman, P. et al.	Influence of evidence-based guidance on health policy and clinical practice in England	QUALITY IN HEALTH CARE	1	UK	2	1	3	EUR	1	2.1	2	2
153	2022	Colvin, C.J.	Understanding global health policy engagements with qualitative research: Qualitative evidence syntheses and the OptimizeMNH guidelines	SOCIAL SCIENCE & MEDICINE	1	USA	3	2	5	INT	1	1.1	2	1
154	2022	Combs, T. et al.	Simulating the role of knowledge brokers in policy making in state agencies: An agent-based model.	Health services research	1	USA	2	1	3	NOAM	1	5	2	2+10		Barriers to the use of research results can be overcome by "knowledge brokers"
155	2005	Cookson, R.	Evidence-based policy making in health care: What it is and what it isn't	Journal of Health Services Research and Policy	1	USA	2	3	4	INT	1	3.1	2	1+4
156	2009	Cooper, J.L. et al.	The status of states' policies to support evidence-based practices in children's mental health.	Psychiatric services (Washington, D.C.)	1	USA	1	1	3	NOAM	1	2.1	1	2
157	2015	Corluka, A. et al.	Survey of Argentine health researchers on the use of evidence in policymaking.	PloS one	1	USA	5	1	3	SAM	2	1	2	3+6		facilitators of the development of health and care policies: personal interest of political decision-makers, research conducted by "research leaders", political relevance of research
158	2021	Cormack, M. et al.	A purple patch for evidence-based health policy?	Australian health review : a publication of the Australian Hospital Association	1	Australia	2	3	4	INT	x	3.1	2	3+5
159	2022	Crable, E. L. et al.	Where is "policy" in dissemination and implementation science? Recommendations to advance theories, models, and frameworks: EPIS as a case example.	Implementation science : IS	1	USA	2	3	4	INT	x	1.1	2	3+4
160	2018	Craveiro, I. et al.	The utilization of research evidence in Health Workforce Policies: the perspectives of Portuguese and Brazilian National Policy-Makers.	Journal of public health (Oxford, England)	1	Portugal	2	2	4	INT	2	1.1	2	1
161	2021	Cressman, C. et al.	Policy Rogue or Policy Entrepreneur? The Forms and Impacts of "Joined-Up Governance" for Child Health	CHILDREN-BASEL	2	Canada	1	2	3	NOAM	1	1.1	2	3+4
162	2024	Croke, K. et al.	Health reform in Nigeria: the politics of primary health care and universal health coverage.	Health policy and planning	1	USA	2	1	3	AFRO	2	3.1	2	3			barriers to the implementation of programs aimed at strengthening primary care: fragmentation of authority at the institutional level, frequent changes in sectoral leadership positions due to electoral cycles at the political level, lack of intervention by politicians to support reforms
163	2021	Crowley, D. M. et al.	Lawmakers' use of scientific evidence can be improved.	Proceedings of the National Academy of Sciences of the United States of America	1	USA	5	1	3	NOAM	1	2.4	2	2
164	2018	Crowley, M. et al.	Translating Prevention Research for Evidence-Based Policymaking: Results from the Research-to-Policy Collaboration Pilot.	Prevention science : the official journal of the Society for Prevention Research	1	USA	2	1	3	NOAM	1	1	2	5
165	2012	Csete, J.	Evidence-based drug policy in four African countries: Barriers and opportunities	Journal of the International AIDS Society	1	USA	1	2	4	AFRO	2	1.1	2	2+3			barriers to "policymaking": lack of population-based data
166	2016	Cullerton, K. et al.	Playing the policy game: a review of the barriers to and enablers of nutrition policy change	PUBLIC HEALTH NUTRITION	1	Australia	2	2	4	INT	1	4.1	2	3	barriers and facilitators to political change: pressure from industries, neoliberal ideologies, use of emotions and values, visibility
167	2022	Cullerton, K. et al.	Competing public narratives in nutrition policy: insights into the ideational barriers of public support for regulatory nutrition measures.	Health research policy and systems	1	Australia	2	1	2	OCEA	1	5	2	3
168	2021	Dalili, M.N. et al.	Local authority research systems: a qualitative study to inform the development of a South Gloucestershire Council-wide research system	The Lancet	1	UK	1	1	2	EUR	1	1	2	1
169	2023	Dam, J.L. et al.	Research evidence use in local government-led public health interventions: a systematic review	Health Research Policy and Systems	1	Australia	1	2	4	INT	x	4.2	2	2+5
170	2016	Damani, Z. et al.	The use of a policy dialogue to facilitate evidence-informed policy development for improved access to care: the case of the Winnipeg Central Intake Service (WCIS).	Health research policy and systems	1	Canada	1	1	2	NOAM	1	1.1	2	1
171	2022	Damba, F.U. et al.	Barriers and facilitators of translating health research findings into policy in sub-Saharan Africa: A Scoping Review	HUMANITIES & SOCIAL SCIENCES COMMUNICATIONS	1	Afrique du sud	3	2	5	AFRO	2	4.1	2	5		facilitators: accessibility of evidence, improvement of the ability to use evidence, establishment of a research department within the Ministry of Health, appropriate presentation of research results, use of "policy briefs," meeting aimed at feedback from policymakers, annual conference aimed at disseminating research in which "policy briefs" are discussed and distributed	barriers to translating research results into policy: limited capacity of policymakers to use evidence, inaccessibility of evidence, lack of high-quality usable evidence, and use of "policy briefs" only
172	2024	Damba, F.U. et al.	Insights on the contribution of doctoral research findings from a school in a South African University towards policy formulation	HUMANITIES & SOCIAL SCIENCES COMMUNICATIONS	1	Afrique du sud	3	1	3	AFRO	2	5	2	1			barriers to translating PhD research results in politics: lack of involvement from the Ministry of Health in formulating research questions, inappropriate presentation of research results, policymakers unaware of the availability of results, lack of commitment from students to disseminate results, low demand for research evidence from policymakers
173	2023	Danforth, K. et al.	Monitoring and evaluating the implementation of essential packages of health services	BMJ GLOBAL HEALTH	1	USA	2	2	4	INT	x	5	2	3+4
174	2011	Daniels, K. et al.	The growth of a culture of evidence-based obstetrics in South Africa: a qualitative case study.	Reproductive health	2	Afrique du sud	1	1	3	AFRO	2	1.1	1	2
175	2013	Deas, L. et al.	Intelligent policy making? Key actors' perspectives on the development and implementation of an early years' initiative in Scotland's public health arena.	Social science & medicine (1982)	2	UK	3	1	3	EUR	1	1.1	2	3
176	2007	de Bont, A. et al.	Databases as policy instruments. About extending networks as evidence-based policy.	BMC health services research	1	Pays-Bas	2	1	3	EUR	1	1.1	2	1
177	2017	Defor, S. et al.	Understanding the state of health policy and systems research in West Africa and capacity strengthening needs: scoping of peer-reviewed publications trends and patterns 1990-2015	HEALTH RESEARCH POLICY AND SYSTEMS	2	Ghana	2	2	5	AFRO	2	4.1.2	2	4+6
178	2020	Delnord, M. et al.	How can we monitor the impact of national health information systems? Results from a scoping review.	European journal of public health	2	Belgique	2	3	4	INT	x	4.1.2	2	1+5
179	2018	DeRuyter, A.J. et al.	Comparing Knowledge, Accessibility, and Use of Evidence-Based Chronic Disease Prevention Processes Across Four Countries	FRONTIERS IN PUBLIC HEALTH	1	USA	2	2	4	INT	1	2.1	2	2+3
180	2011	de Salazar, L. et al.	Evidence in public health, more than just data and information - motor for social change Analysis of the health situation and of the social determinants for designing Cali's municipal policy on public health	GLOBAL HEALTH PROMOTION	1	Colombie	2	1	1	SAM	2	1.1	2	2
181	2015	de Saxe Zerden, L. et al.	Evidence-based policy versus morality policy: the case of syringe access programs.	Journal of evidence-informed social work	1	USA	3	1	3	NOAM	1	1.1	2	3
182	2013	Desborough, J. et al.	Development and implementation of a nurse-led walk-in centre: evidence lost in translation?	JOURNAL OF HEALTH SERVICES RESEARCH & POLICY	1	Australia	2	1	3	OCEA	1	1	2	1+5
183	2016	Dhimal, M. et al.	Utilization of Health Research Recommendation in Policy and Planning in Nepal.	Journal of Nepal Health Research Council	2	Népal	2	1	3	ASI	2	1	2	2			barriers to evidential translation in politics: lack of appropriate communication mechanisms, concerns about the quality of research conducted
184	2020	Di Castri, A.M. et al.	Narrowing the policy gap: lessons from years 2 and 3 of the British Columbia influenza prevention policy	HUMAN VACCINES & IMMUNOTHERAPEUTICS	1	Canada	1	1	2	NOAM	1	1.1	2	3
185	1998	Dickinson, H.D.	Evidence-based decision-making: an argumentative approach	INTERNATIONAL JOURNAL OF MEDICAL INFORMATICS	1	Canada	1	3	4	INT	x	3.1	1	2
186	2014	Dinkel, D. et al.	Staff's perceptions of the use of evidence-based physical activity promotion strategies for promoting girls' physical activity at afterschool programs: a qualitative study.	Evaluation and program planning	1	USA	5	2	2	NOAM	1	1	2	3
187	2002	Dobbins, M. et al.	A framework for the dissemination and utilization of research for health-care policy and practice	ONLINE JOURNAL OF KNOWLEDGE SYNTHESIS FOR NURSING	1	Canada	1	3	4	INT	x	4.1	2	2
188	2001	Dobbins, M. et al.	Factors of the innovation, organization, environment, and individual that predict the influence five systematic reviews had on public health decisions.	International journal of technology assessment in health care	1	Canada	1	1	2	NOAM	1	2.1	2	1+2	factors influencing the use of systematic reviews in public health decision-making: organizational characteristics, organizations' appreciation of the use of evidence, and continuous training in the critical evaluation of scientific literature
189	2007	Dobbins, M. et al.	Public health decision-makers' informational needs and preferences for receiving research evidence.	Worldviews on evidence-based nursing	1	Canada	1	1	2	NOAM	1	1	2	1		facilitators of integrating evidence into the decision-making process: obtaining electronic and paper versions of systematic reviews, research executive summaries, and clear statements on implications for practice
190	2006	Dobrow, M.J. et al.	The impact of context on evidence utilization: a framework for expert groups developing health policy recommendations.	Social science & medicine (1982)	1	Canada	3	1	2	NOAM	1	1.1	2	2+3+5
191	2019	Dodd, M. et al.	Investigating the process of evidence-informed health policymaking in Bangladesh: a systematic review.	Health policy and planning	5	Australia	2	1	3	ASI	2	4.2	2	1		facilitators of disseminating evidence in politics: a path of engagement between research organizations and government, collective action of civil society organizations, evidence that can be used to achieve the Millennium Development Goals
192	2010	Dodson, E.A. et al.	Use of evidence-based interventions in state health departments: a qualitative assessment of barriers and solutions.	Journal of public health management and practice : JPHMP	1	USA	2	2	3	NOAM	1	1	2	2+3		facilitators: improvement of leadership, training, and collaboration	barriers to the use of EBDM: lack of time, resources, funding, data
193	2023	Donzelli, G. et al.	Use of scientific evidence to inform environmental health policies and governance strategies at the local level	ENVIRONMENTAL SCIENCE & POLICY	2	Italie	5	1	1	EUR	1	4.1	2	2
194	2020	Dopp, A.R. et al.	A scoping review of strategies for financing the implementation of evidence-based practices in behavioral health systems: State of the literature and future directions	IMPLEMENTATION RESEARCH AND PRACTICE	3	USA	2	3	4	INT	x	4.1.2	2	1+3+9
195	2019	Doshmangir, L. et al.	So Near, So Far: Four Decades of Health Policy Reforms in Iran, Achievements and Challenges.	Archives of Iranian medicine	1	Iran	1	1	3	ASI	2	3.4	2	3
196	2023	Doshmangir, L. et al.	Factors Affecting Health Policies for Older People in Iran.	Journal of aging & social policy	1	Iran	3	1	3	ASI	2	1	2	3	actors in "policymaking" in the health of the elderly: actors, policy structure, health policy process, healthcare service delivery system, government financial support, community and cultural development
197	2022	Doshmangir, L. et al.	Individual and institutional capacity-building for evidence-informed health policy-making in Iran: a mix of local and global evidence.	Health research policy and systems	1	Iran	2	1	3	ASI	2	1	2	2
198	2021	D'Ostie-Racinea, L. et al.	Examining Conditions that Influence Evaluation use within a Humanitarian Non-Governmental Organization in Burkina Faso (West Africa)	SYSTEMIC PRACTICE AND ACTION RESEARCH	1	Canada	3	1	3	AFRO	2	1	2	2+4		facilitators of the use of evaluations: proactive attitudes, research experience, willingness to participate in evaluation programs, organizational culture that values learning, feedback, responsibility, collaboration towards common goals, evaluation-based knowledge that meets information needs, is actionable, contextualized, and accessible, transfer strategies, evaluators who inspire confidence,…	barriers: mistrust from the part of the users of the evaluation, lack of information, inability to get involved in the evaluation programs, knowledge that contradicts expectations or is inapplicable
199	2015	Doyle, K. E.	Australian Aboriginal peoples and evidence-based policies: closing the gap in social interventions.	Journal of evidence-informed social work	1	Australia	3	1	1	OCEA	1	3.1	2	3
200	2011	Drimie, S. et al.	Playing the role of a 'boundary organisation': Getting smarter with networking	Health Research Policy and Systems	4	USA	2	1	3	AFRO	2	3.1	2	5
201	2015	Duggan, K. et al.	Implementing administrative evidence based practices: lessons from the field in six local health departments across the United States	BMC HEALTH SERVICES RESEARCH	1	USA	2	2	3	NOAM	1	1.1	2	3
202	2022	Eboreime, E. et al.	Engaging stakeholders to identify gaps and develop strategies to inform evidence use for health policymaking in Nigeria.	The Pan African medical journal	1	USA	2	1	3	AFRO	2	1	2	2			barriers to the use of evidence in policymaking: lack of collaboration between researchers and policymakers, lack of community participation in research and policy processes, lack of funding for research, and inequalities
203	2012	El-Jardali, F. et al.	A multi-faceted approach to promote knowledge translation platforms in eastern Mediterranean countries: climate for evidence-informed policy.	Health research policy and systems	1	Liban	2	2	5	INT	2	1	2	2+3+5		facilitators: donors, political regimes, economic objectives, obsolete laws	barriers: lack of strategic thinking ability of policymakers, lack of competent and trained human resources, limited financial resources
204	2015	El-Jardali, F. et al.	Health Reporting in Print Media in Lebanon: Evidence, Quality and Role in Informing Policymaking.	PloS one	1	Liban	5	1	3	ASI	2	3.1	2	1
205	2023	El-Jardali, F. et al.	Knowledge management tools and mechanisms for evidence-informed decision-making in the WHO European Region: a scoping review	HEALTH RESEARCH POLICY AND SYSTEMS	1	Liban	2	2	5	EUR	1	4.1.2	2	2+3		facilitators of evidence use by policymakers: "knowledge management tools"
206	2023	El-Jardali, F. et al.	Evidence synthesis to policy: development and implementation of an impact-oriented approach from the Eastern Mediterranean Region	HEALTH RESEARCH POLICY AND SYSTEMS	1	Liban	2	1	3	ASI	2	1.1	2	1+2+3
207	2014	El-Jardali, F. et al.	Evidence-informed health policies in Eastern Mediterranean countries: comparing views of policy makers and researchers	EVIDENCE & POLICY	1	Liban	3	2	5	INT	2	1	2	2
208	2012	El-Jardali, F. et al.	Use of health systems and policy research evidence in the health policymaking in eastern Mediterranean countries: views and practices of researchers.	Implementation science : IS	1	Liban	2	2	5	INT	2	2.1	2	2			barriers to evidence use: lack of opportunities for "policy dialogues", lack of collaboration between researchers, policymakers, and stakeholders, practical constraints to implementation, non-receptive policy environment, politically sensitive results
209	2012	El-Jardali, F. et al.	Use of health systems evidence by policymakers in eastern Mediterranean countries: views, practices, and contextual influences.	BMC health services research	1	Liban	2	2	5	INT	2	2.1	2	2		facilitators: availability of research institutions, qualified researchers, research funding, easy access to information	barriers to the use of evidence: lack of an explicit budget for "evidence-informed policymaking," lack of an administrative structure supporting EIPM processes, low valuation of research, lack of research targeting health policies, lack of funding, investment, and political will
210	2010	El-Jardali, F. et al.	Eliciting policymakers' and stakeholders' opinions to help shape health system research priorities in the Middle East and North Africa region.	Health policy and planning	1	Liban	2	2	5	INT	2	5	2	2
211	2016	Ellen, M.E. et al.	Views of health system policymakers on the role of research in health policymaking in Israel	Israel Journal of Health Policy Research	1	Israel	2	1	3	ASI	1	2.1	2	2+3+5		facilitators of the use of "health systems and policy research" in the "policymaking" process: a strong foundation of relationships between researchers and policymakers	barriers: lack of relevance and timeliness of available research, scarcity of funding supporting research use
212	2018	Ellen, M.E. et al.	How is the use of research evidence in health policy perceived? A comparison between the reporting of researchers and policy-makers.	Health research policy and systems	1	Israel	2	1	3	ASI	1	2.1	2	2+3+5			barriers to the use of "health systems and policy research" in policy: practical constraint to implementation, lack of coordination between knowledge producers and users
213	2016	Ellen, M.E. et al.	Examining the use of health systems and policy research in the health policymaking process in Israel: views of researchers.	Health research policy and systems	1	Israel	2	1	3	ASI	1	2.1	2	2+3+5			barriers to the use of evidence in policymaking: difficulties in the relationship between government and providers, lack of expertise among policymakers in acquiring, evaluating, and applying "health systems and politics research", influence of health insurance funds and physician organizations
214	2000	Elliott, H. et al.	How are policy makers using evidence? Models of research utilisation and local NHS policy making.	Journal of epidemiology and community health	1	UK	2	1	3	EUR	1	1	2	2	factors influencing evidence on the "decision-making" process: financial constraints, shifting timescales, and the decision-makers' experiential knowledge
215	2015	Elueze, I.N.	Evaluating the effectiveness of knowledge brokering in health research: a systematised review with some bibliometric information	HEALTH INFORMATION AND LIBRARIES JOURNAL	1	Canada	3	3	4	INT	x	4.2	2	2+5		"knowledge translation" facilitators: "knowledge brokering"
216	2019	Emmons, K.M. et al.	Translating behavioral medicine evidence to public policy.	Journal of behavioral medicine	1	USA	1	3	4	INT	x	3.1	2	2+5
217	2021	Erismann, S. et al.	How to bring research evidence into policy? Synthesizing strategies of five research projects in low-and middle-income countries.	Health research policy and systems	1	Suisse	2	2	4	INT	2	1	2	2+5+9		facilitators of the integration of research into policy and practice: decision-makers directly engaged with and seeking evidence from researchers, decision-makers involved in the design and implementation of research projects, decision-makers engaged in participatory and transdisciplinary research approaches to co-produce knowledge and inform policy
218	2019	Erwin, P. C. et al.	Evidence-Based Public Health Provided Through Local Health Departments: Importance of Academic-Practice Partnerships.	American journal of public health	1	USA	2	1	3	NOAM	1	2.1	2	3+9
219	2015	Etiaba, E. et al.	Development of oral health policy in Nigeria: an analysis of the role of context, actors and policy process	BMC ORAL HEALTH	1	Nigeria	1	1	3	AFRO	2	1	2	3		facilitators of oral health development: the desire of policymakers to obtain a policy after failures, the presence of a democratically elected government and a health sector reform framework
220	2017	Ettelt, S.	The Politics of Evidence Use in Health Policy Making in Germany-the Case of Regulating Hospital Minimum Volumes	Journal of health politics, policy and law	1	UK	2	1	3	EUR	1	1.1	2	2
221	2015	Ettelt, S. et al.	The Multiple Purposes of Policy Piloting and Their Consequences: Three Examples from National Health and Social Care Policy in England	JOURNAL OF SOCIAL POLICY	1	UK	3	1	3	EUR	1	1.1	2	4
222	2013	Evans, B.A. et al.	How hard can it be to include research evidence and evaluation in local health policy implementation? Results from a mixed methods study.	Implementation science : IS	1	UK	2	1	3	EUR	1	5	2	2+4			barriers: insufficient staff capacity, limited skills, costs, competing priorities, availability, quality of routine data
223	2022	Ezenduka, C. C. et al.	Evaluating a capacity development intervention in health economics among producers and users of evidence in Nigeria: a case study in Getting Research Into Policy and Practice (GRIPP) in Anambra State.	Health economics review	1	Nigeria	2	1	2	AFRO	2	1.1	2	2+9
224	2020	Ezenwaka, U. et al.	Integrating evidence from research into decision-making for controlling endemic tropical diseases in South East Nigeria: perceptions of producers and users of evidence on barriers and solutions.	Health research policy and systems	1	Nigeria	2	1	2	AFRO	2	1.2	2	2			barriers to the use of research results in the context of endemic tropical disease control: weak research link between producers and users of evidence, insufficient capacity to conduct "health systems and politics research", stagnation of the research units of the planning, research and statistics department of the Ministry of Health
225	2019	Fadlallah, R. et al.	Using narratives to impact health policy-making: a systematic review	HEALTH RESEARCH POLICY AND SYSTEMS	1	Liban	2	3	4	INT	x	4.2	2	1
226	2015	Fafard, P. et al.	Beyond the usual suspects: using political science to enhance public health policy making	JOURNAL OF EPIDEMIOLOGY AND COMMUNITY HEALTH	1	Canada	2	3	4	INT	x	3.1	2	2
227	2019	Fagan, A.A. et al.	Scaling up Evidence-Based Interventions in US Public Systems to Prevent Behavioral Health Problems: Challenges and Opportunities.	Prevention science : the official journal of the Society for Prevention Research	1	USA	2	1	3	NOAM	1	4.1	2	4
228	2017	Ferdinand, A.S. et al.	Enhancing the use of research in health-promoting, anti-racism policy.	Health research policy and systems	1	Australia	2	1	2	OCEA	1	1	2	2
229	2020	Feuerstein-Simon, R. et al.	Local health departments and the implementation of evidence-based policies to address opioid overdose mortality.	Substance abuse	1	USA	1	2	3	NOAM	x	2.1	2	3
230	2016	Field, P. et al.	Dietitians as advocates for evidence use in nutrition policymaking	Revista Espanola de Nutricion Humana y Dietetica	1	Nouvelle-Zélande	5	1	3	OCEA	1	1.1	2	2
231	2011	Field, P. et al.	How do vested interests maintain outdated policy? The case of food marketing to New Zealand children	Open Health Services and Policy Journal	1	Nouvelle-Zélande	2	1	3	OCEA	1	1.1	2	3
232	2023	Figueroa, R. et al.	Constituent-driven health policy informed by policy advocacy literature.	Translational behavioral medicine	1	USA	2	3	4	INT	x	1	2	3
233	2011	Fixsen, D. et al.	When evidence is not enough: the challenge of implementing fall prevention strategies.	Journal of safety research	1	USA	5	3	4	INT	x	4.1	2	3
234	2014	Flitcroft, K. et al.	Incorporating evidence and politics in health policy: can institutionalising evidence review make a difference?	EVIDENCE & POLICY	1	Australia	3	2	4	OCEA	1	1.1	2	2+5
235	2011	Flitcroft, K. et al.	Getting evidence into policy: The need for deliberative strategies?	Social science & medicine (1982)	1	Australia	3	1	3	OCEA	1	1.1	2	2			barriers to the implementation of a screening program: institutional barriers at the level of health departments, and between government departments and the entire government
236	2019	Floyd, N. et al.	Implementation Is so Difficult": Survey of National Learning Health System Decision-makers Identifies Need for Implementation Information in Evidence Reviews	Medical Care	2	USA	2	1	3	NOAM	1	4.1	2	3
237	2017	Fraser, A. et al.	'Holding the line': a qualitative study of the role of evidence in early phase decision-making in the reconfiguration of stroke services in London.	Health research policy and systems	1	UK	2	1	1	EUR	1	1	1	2
238	2020	Gabbay, J. et al.	Uncovering the processes of knowledge transformation: the example of local evidence-informed policy-making in United Kingdom healthcare.	Health research policy and systems	1	UK	2	1	3	EUR	1	1	2	1
239	2023	Gal, M. et al.	Knowledge mobilisation of rapid evidence reviews to inform health and social care policy and practice in a public health emergency: appraisal of the Wales COVID-19 Evidence Centre processes and impact, 2021-23.	medRxiv	1	UK	1	1	3	EUR	1	1	2	1+2
240	2024	Garavito, G.A.A. et al.	Activities used by evidence networks to promote evidence-informed decision-making in the health sector- a rapid evidence review.	BMC health services research	1	UK	2	3	4	INT	x	4.1.1	2	2+5
241	2015	Garcia, I.A. et al.	Barriers and facilitators to the implementation of SPNS interventions designed to engage and retain HIV positive women of color in medical care	AIDS and behavior	1	USA	3	1	3	NOAM	1	1	2	3
242	2009	Garfield, R.L. et al.	Mental Health Policy Development in the States: The Piecemeal Nature of Transformational Change	PSYCHIATRIC SERVICES	1	USA	1	2	3	NOAM	1	1	2	3
243	2020	Garritty, C. et al.	Assessing how information is packaged in rapid reviews for policy-makers and other stakeholders: a cross-sectional study.	Health research policy and systems	3	Canada	2	3	4	INT	x	2.1	2	1
244	2019	Gee, S. et al.	Moving Metaphors: Shifting Institutional Responsibilities and Evidentiary Boundaries in the Commissioning of Pre-Exposure Prophylaxis for HIV.	Qualitative health research	1	Canada		1	3	EUR	1	3.1	2	2
245	2017	Gemmell, I. et al.	The use of locally based aggregate measures in urban health policy making in European urban areas.	European journal of public health	1	UK	2	2	5	EUR	1	1	2	1+2			barriers to the use of aggregated measures at the local level for policy decision-making: poor data quality, lack of experience in their use, communication barriers between policymakers and data analysts, top-down approach
246	2017	Gentry, S. et al.	How can researchers generate meaningful public health policy impact? A meta-ethnography of case studies	The Lancet	1	UK	1	1	1	EUR	1	1.1	2	5		facilitators: motivated researchers with expertise in their field and an understanding of the policy domain, research providing practical solutions to problems of interest to policymakers, timing, trusting relationships between researchers and policymakers, collaboration
247	2017	Ghodsi, D. et al.	Key Informants' Perceptions on the Implementation of a National Program for Improving Nutritional Status of Children in Iran.	Food and nutrition bulletin	1	Iran	2	1	3	ASI	2	1	2	3	factors affecting the implementation of a program: lack of clarity in the program's protocols or indicators, lack of human or financial resources, poor infrastructure, lack of attention to staff motivation, insufficient engagement between different sections, and poor communication and supervision, lack of consideration of practical conditions when designing program protocols
248	2023	Ghotme, K. A. et al.	Barriers and facilitators to the implementation of mandatory folate fortification as an evidence-based policy to prevent neural tube defects.	Child's nervous system : ChNS : official journal of the International Society for Pediatric Neurosurgery	1	Colombie	1	3	4	INT	x	4.1	2	3
249	2016	Glegg, S.M. et al.	Role Domains of Knowledge Brokering: A Model for the Health Care Setting	JOURNAL OF NEUROLOGIC PHYSICAL THERAPY	1	Canada	1	1	3	NOAM	1	1	2	2+5+10
250	2007	Glover, C. et al.	Stakeholder engagement and public policy evaluation: factors contributing to the development and implementation of a regional network for geriatric care.	Healthcare management forum / Canadian College of Health Service Executives = Forum gestion des soins de santé / Collège canadien des directeurs de services de santé	5	Canada	2	1	2	NOAM	1	1	2	3
251	2019	Godinho, M.A. et al.	Debating evidence-based health policy in an interprofessional classroom: an exploratory study.	Journal of interprofessional care	1	Inde	5	2	3	ASI	2	1	2	2+10
252	2017	Gollust, S.E. et al.	Mutual Distrust: Perspectives From Researchers and Policy Makers on the Research to Policy Gap in 2013 and Recommendations for the Future	Inquiry : a journal of medical care organization, provision and financing	1	USA	2	1	3	NOAM	1	1	2	2+5			"research translation" barriers: lack of dedicated time, lack of perceived credibility of research, lack of perceived desire to use evidence by policymakers, mutual distrust between researchers and policymakers
253	2018	Gordon, T. et al.	A priority-driven, policy-relevant research program to support a response to blood-borne viruses and sexually transmissible infections in NSW, Australia.	Public health research & practice	2	Australia	2	1	2	OCEA	1	1	2	2+9
254	2013	Gorgon, E.J.R. et al.	Research evidence uptake in a developing country: a survey of attitudes, education and self-efficacy, engagement, and barriers among physical therapists in the Philippines.	Journal of evaluation in clinical practice	1	Phillipines	1	1	3	ASI	2	2.1	1	2			barrier to integrating evidence into physiotherapists' practice:lack of time, resources, abilities, access to scientific literature, supportive administrative policies, in-service training, decision-making authority.
255	2024	Grant, S. et al.	Expert Views on State Policies to Improve Engagement and Retention in Treatment for Opioid Use Disorder: A Qualitative Analysis of an Online Modified Delphi Process	JOURNAL OF ADDICTION MEDICINE	3	USA	1	1	3	NOAM	1	1.3	1	3+4
256	2021	Gray, J. et al.	Research-informed decision making about research capacity and activity within an English local authority: a mixed-methods study	The Lancet	1	UK	1	1	3	EUR	1	5	2	2			barriers to the use of research: limited knowledge on commitment to research, lack of time
257	2020	Grayson, S. et al.	Developing pathways for community-led research with big data: a content analysis of stakeholder interviews.	Health research policy and systems	3	USA	2	1	3	NOAM	1	1	2	1
258	2017	Greaves, D.E. et al.	Evidence-based management of Caribbean health systems: Barriers and opportunities	International Journal of Health Governance	1	Grenade	2	2	5	SAM	2	1	2	3
259	2012	Greyson, D. L. et al.	Information behaviour of Canadian pharmaceutical policy makers.	Health information and libraries journal	1	Canada	3	1	3	NOAM	1	1	2	1
260	2022	Guleid, F.H. et al.	Experience of Kenyan researchers and policy-makers with knowledge translation during COVID-19: a qualitative interview study	BMJ Open	3	Kenya	1	1	3	AFRO	x	1	2	5		facilitators of evidence use: "knowledge translation" activities (improving the availability and accessibility of evidence, strengthening motivation to use it, improving the ability to use it, strengthening relationships)	barriers: timeliness of generating evidence
261	2021	Gupta, D. et al.	Advocacy for Evidence-Based Policy-Making in Public Health: Experiences and the Way Forward	JOURNAL OF HEALTH MANAGEMENT	2	Inde	2	3	4	INT	x	3.1	2	3
262	2021	Gurinović, M. et al.	Implementation of Harmonized Food Consumption Data Collection in the Balkan Region According to the EFSA EU Menu Methodology Standards.	Frontiers in nutrition	2	Serbie	1	2	5	EUR	2	1.1	2	3
263	2016	Haby, M. M. et al.	What are the best methodologies for rapid reviews of the research evidence for evidence-informed decision making in health policy and practice: a rapid review.	Health research policy and systems	1	Mexique	2	3	4	INT	x	4.1.1	2	1
264	2013	Hämeen-Anttila, K. et al.	Developing a national medicines information strategy in Finland-A stakeholders' perspective on the strengths, challenges and opportunities in medicines information	Health Policy	2	Finlande	2	1	3	EUR	1	1	2	1
265	2016	Hammad, E.A.	The Use of Economic Evidence to Inform Drug Pricing Decisions in Jordan	VALUE IN HEALTH	1	Jordanie	2	1	3	ASI	2	4.1	2	1+9			barriers to using economic evidence for decisions on drug pricing: limited local data, limited experience in health economics
266	2001	Handoll, H. et al.	Utility of the Cochrane Database of Systematic Reviews for evidence-based health policy and practice: A case study	Journal of Clinical Excellence	1	UK	1	3	4	INT	x	1.1	2	1
267	2005	Hannes, K. et al.	Implementing evidence-based medicine in general practice: a focus group based study.	BMC family practice	3	Belgique	2	1	2	EUR	1	1.2	1	3
268	2010	Hannes, K. et al.	Exploring barriers to the implementation of evidence-based practice in psychiatry to inform health policy: a focus group based study.	Community mental health journal	4	Belgique	2	1	2	EUR	1	1.2	1	3			barriers to the implementation of EBP: lack of evidence and their applicability, characteristics of governments/patients/pharmaceutical companies, complexity of diagnoses, importance of the therapeutic relationship, personal experience, different schools of thought
269	1999	Harries, U. et al.	Evidence-based policy-making in the NHS: exploring the interface between research and the commissioning process.	Journal of public health medicine	1	UK	2	1	3	EUR	1	1	2	2+3		facilitators: sharing an appropriate model of research use, relationships, influence, and commitment to facilitate EB exchange, resource for purchase
270	2017	Harris, C. et al.	Sustainability in Health care by Allocating Resources Effectively (SHARE) 7: supporting staff in evidence-based decision-making, implementation and evaluation in a local healthcare setting	BMC HEALTH SERVICES RESEARCH	1	Australia	2	1	3	OCEA	1	1.1	2	2+9
271	2015	Harris, J.K. et al.	The diffusion of evidence-based decision making among local health department practitioners in the United States	Journal of public health management and practice : JPHMP	1	USA	2	1	3	NOAM	1	2.1	2	2		EBDM facilitators: perceived relative advantages	barriers: simplicity and testability
272	2017	Hartling, L. et al.	Fit for purpose: perspectives on rapid reviews from end-user interviews.	Systematic reviews	1	Canada	5	1	3	NOAM	1	1	2	1
273	2017	Hasan Imani-Nasab, M. et al.	A Qualitative Assessment of the Evidence Utilization for Health Policy-Making on the Basis of SUPPORT Tools in a Developing Country.	International journal of health policy and management	1	Iran	2	1	3	ASI	2	1	2	2
274	2024	Hasdeu, S. et al.	Exploring the linkage between health technology assessment and decision making during COVID-19 public health emergency in a developing country: analysis of processes and results.	International journal of technology assessment in health care	2	Argentine	1	1	3	SAM	2	5	2	1+3
275	2016	Hawkes, S. et al.	Strengthening capacity to apply health research evidence in policy making: experience from four countries.	Health policy and planning	1	UK	2	2	4	INT	2	1	2	2
276	2020	Haynes, A. et al.	Knowledge mobilisation in practice: an evaluation of the Australian Prevention Partnership Centre.	Health research policy and systems	3	Australia	2	1	3	OCEA	1	5	2	2
277	1995	Haynes R.B. et al.	BRIDGES BETWEEN HEALTH-CARE RESEARCH EVIDENCE AND CLINICAL-PRACTICE	JOURNAL OF THE AMERICAN MEDICAL INFORMATICS ASSOCIATION	1	Canada	1	3	4	INT	x	4.1	1	1+2
278	2008	Hector, D.J. et al.	Research evidence can successfully inform policy and practice: insights from the development of the NSW Health Breastfeeding Policy.	New South Wales public health bulletin	1	Australia	2	1	2	OCEA	1	1	2	2+3
279	2024	Hedayatipour, M. et al.	Challenges of using evidence in managerial decision-making of the primary health care system.	BMC health services research	1	Iran	2	3	4	INT	x	4.2	2	2
280	2016	Hegger, I. et al.	Research for Policy (R4P): development of a reflection tool for researchers to improve knowledge utilization.	Implementation science : IS	2	Pays-Bas	2	1	3	EUR	1	1.1	2	2
281	2021	Heikkilä, H. et al.	The United Nations Office on Drugs and Crime's Efforts to Strengthen a Culture of Prevention in Low- and Middle-Income Countries.	Prevention science : the official journal of the Society for Prevention Research	4	Finlande	2	2	4	INT	2	1	2	3
282	2018	Heitzinger, K. et al.	Using evidence to inform response to the 2017 plague outbreak in Madagascar: a view from the WHO African Regional Office.	Epidemiology and infection	4	Suisse	2	1	3	AFRO	2	5	2	2
283	2024	Hennessy, M. et al.	Bridging the gap between pregnancy loss research and policy and practice: insights from a qualitative survey with knowledge users.	Health research policy and systems	1	Irelande	2	1	3	EUR	1	1	2	5
284	2012	Higashi, H. et al.	Translating knowledge into policy: provision and use of evidence in the Tobacco Harm Prevention Law in Vietnam.	Journal of public health policy	1	Australia	2	1	3	ASI	2	3.3	2	2+3+5
285	2020	Hilal, N. et al.	The use of evidence in decision making by hospital managers in Lebanon: A cross-sectional study.	The International journal of health planning and management	5	Liban	2	1	3	ASI	2	2.1	2	2		EIDM facilitators: support from senior management and organizational culture	barriers: limited resources (funding, time, training)
286	2010	Hinchcliff, R. et al.	Media framing of graduated licensing policy debates.	Accident; analysis and prevention	4	Australia	2	1	3	OCEA	1	4.1	2	1
287	2011	Hinchcliff, R. et al.	Understanding novice driver policy agenda setting.	Public health	4	Australia	2	2	3	OCEA	1	1	2	3
288	2014	Hipgrave, D.B. et al.	Health sector priority setting at meso-level in lower and middle income countries: Lessons learned, available options and suggested steps	Social Science and Medicine	1	Australia	3	2	4	INT	2	4.1	2	9
289	2024	Ho, V.H. et al.	Economic Rationality in Decision-Making Regarding Newborn Screening: A Case Study in Quebec	INTERNATIONAL JOURNAL OF NEONATAL SCREENING	1	Canada	1	1	2	NOAM	1	1.1	2	1+9
290	2024	Hoelscher, D.M. et al.	Bridging Public Health Research and State-Level Policy: The Texas Research-to-Policy Collaboration Project.	Preventing chronic disease	1	USA	2	1	2	NOAM	1	5	2	2+3
291	2020	Hollingworth, S.A. et al.	What do we need to know? Data sources to support evidence-based decisions using health technology assessment in Ghana	HEALTH RESEARCH POLICY AND SYSTEMS	1	Australia	2	1	3	AFRO	2	4.1	2	1
292	2021	Hollingworth, S. et al.	Health technology assessment in sub-Saharan Africa: a descriptive analysis and narrative synthesis.	Cost effectiveness and resource allocation : C/E	1	Australia	2	2	5	AFRO	2	5	2	1
293	2021	Hooper, P. et al.	Exploring the potential for planning support systems to bridge the research-translation gap between public health and urban planning	INTERNATIONAL JOURNAL OF HEALTH GEOGRAPHICS	1	Australia	2	3	4	INT	x	4.1	2	4+5
294	2023	Hornung, J. et al.	The non-use of evidence in the adoption of a sugar-sweetened beverage tax in OECD countries.	European journal of public health	1	Suisse	2	2	5	INT	1	1	2	2
295	2020	Hounsell, R.A. et al.	The application of participatory, epidemiologicaleconomic modelling for policy guidance: The case of pertussis vaccination in South Africa	American Journal of Tropical Medicine and Hygiene	1	Afrique du sud	1	1	3	AFRO	2	1.1	2	9
296	2021	Hoydal, O.S. et al.	Evaluating social policies: Do methodological approaches determine the policy impact?	SOCIAL POLICY & ADMINISTRATION	1	Norvège	3	1	3	EUR	1	2.1	2	4
297	2019	Hu, H. et al.	Organizational Supports for Research Evidence Use in State Public Health Agencies: A Latent Class Analysis.	Journal of public health management and practice : JPHMP	1	USA	2	2	3	NOAM	1	2.1	2	2		evidence facilitators: leadership support, supervisor expectations, access to evidence, participatory decision-making
298	2014	Huckel Schneider, C. et al.	What are the key organisational capabilities that facilitate research use in public health policy?	Public health research & practice	3	Australia	2	1	3	OCEA	1	1	2	2
299	2007	Hughes, C.E. et al.	Evidence-based policy or policy-based evidence? The role of evidence in the development and implementation of the Illicit Drug Diversion Initiative.	Drug and alcohol review	1	Australia	5	1	3	OCEA	1	1	2	2+3
300	2000	Humphrey, C. et al.	In the eye of the beholder: Problems of perception in designing a strategy to promote evidence-based clinical policy	Journal of Evaluation in Clinical Practice	1	UK	1	1	3	EUR	1	1	2	3+4
301	2000	Humphris, D. et al.	Implementing evidence-based practice: Factors that influence the use of research evidence by occupational therapists	British Journal of Occupational Therapy	1	UK	1	1	3	EUR	1	1	1	2+3
302	2007	Hunter, D.J. et al.	A review of health management research	EUROPEAN JOURNAL OF PUBLIC HEALTH	1	UK	2	2	5	EUR	1	4.1	2	1
303	2011	Hutchinson, E. et al.	National policy development for cotrimoxazole prophylaxis in Malawi, Uganda and Zambia: the relationship between Context, Evidence and Links.	Health research policy and systems	1	UK	2	2	4	AFRO	2	1.1	1	3		introduction factors for a prevention program: governmental structures and their orientation, donor interest and involvement, health infrastructure, other uses of the treatment used, perception of the strength of the evidence, type of evidence, relationships between researchers and policymakers
304	2016	Hyde, J.K. et al.	Evidence Use in Mental Health Policy Making for Children in Foster Care	ADMINISTRATION AND POLICY IN MENTAL HEALTH AND MENTAL HEALTH SERVICES RESEARCH	5	UK	2	2	3	NOAM	1	1	2	1+2
305	2011	Hyder, A.A. et al.	National policy-makers speak out: are researchers giving them what they need?	Health policy and planning	1	USA	2	2	4	INT	2	1	2	2			barriers: poor communication and dissemination, lack of technical capacity in political processes, influence of the political context
306	2014	Imani-Nasab, M.H. et al.	Development of evidence-based health policy documents in developing countries: a case of Iran.	Global journal of health science	1	Iran	2	1	3	ASI	2	1.1	2	1	factors influencing the development of EB policy documents: quality of policy documents, use of resources, knowledge and innovation, time-consuming aspect and contextualization, authorities, policymakers, administrators, colleagues, recruitment policy, performance management, empowerment, stability of management, environment, access to evidence, policymaking process
307	2016	Ingold, K. et al.	Structural and Institutional Determinants of Influence Reputation: A Comparison of Collaborative and Adversarial Policy Networks in Decision Making and Implementation	JOURNAL OF PUBLIC ADMINISTRATION RESEARCH AND THEORY	1	Suisse	5	2	4	EUR	1	1.1	2	2+3
308	2020	Inguane, C. et al.	Challenges and facilitators to evidence-based decision-making for maternal and child health in Mozambique: district, municipal and national case studies.	BMC health services research	1	USA	2	1	3	AFRO	2	1.1	2	2+3		facilitators: accessibility and availability of evidence	barriers: limited demand for evidence, limited capacity for their use, lack of confidence in the evidence, individual capacity
309	2002	Innvaer, S. et al.	Health policy-makers' perceptions of their use of evidence: a systematic review.	Journal of health services research & policy	2	Norvège	2	3	4	INT	x	4.2	2	2		facilitators: personal contact, timely relevance, inclusion of summary with policy recommendations	barriers: lack of personal contact, lack of relevance in time, mutual distrust, power and budget issues
310	2020	Isett, K.R. et al.	Pathways From Research Into Public Decision Making: Intermediaries as the Third Community	PERSPECTIVES ON PUBLIC MANAGEMENT AND GOVERNANCE	1	USA	3	2	4	INT	1	3.1	2	5
311	2010	Ismail, S.J. et al.	Canada's national advisory committee on immunization (NACI): Evidence-based decision making on vaccines and immunization	Canadian Journal of Infectious Diseases and Medical Microbiology	2	Canada	1	1	3	NOAM	1	4.1	2	3
312	2024	Ivory, A. et al.	Qualitative assessment of evidence-informed adolescent mental health policymaking in India: insights from project SAMA.	Health research policy and systems	1	UK	2	1	3	ASI	2	1	2	2+3	factors of evidence use: values, interests, relative powers, ideologies of political actors, involvement of government officials in evidence production
313	2024	Jabali, S.H. et al.	From bench to policy: a critical analysis of models for evidence-informed policymaking in healthcare.	Frontiers in public health	1	Iran	2	3	4	INT	x	4.2	2	3
314	2017	Jacob, R.R. et al.	Learning About and Using Research Evidence Among Public Health Practitioners	AMERICAN JOURNAL OF PREVENTIVE MEDICINE	5	USA	2	2	3	NOAM	1	2.1	2	1+2		EBDM facilitators: expectations of direct supervisors, performance evaluation based partially on EBDM use, professional role, educational achievement, gender
315	2012	Jacobs, J.A. et al.	A survey tool for measuring evidence-based decision making capacity in public health agencies	BMC HEALTH SERVICES RESEARCH	1	USA	2	2	3	NOAM	1	1	2	2+10
316	2019	Jakobsen, M.W. et al.	Organisational factors that facilitate research use in public health policy-making: a scoping review.	Health research policy and systems	1	Danemark	2	3	4	INT	x	4.1.2	2	2	use factors in research: individual factors, research integration management, organizational systems, research utilization infrastructure, institutional structures and rules for policymaking, organizational characteristics
317	2012	Janusz, C.B. et al.	Performing Country-led Economic Evaluations to Inform Immunization Policy: ProVac Experiences in Latin America and the Caribbean	Value in Health Regional Issues	4	USA	2	2	5	SAM	2	1.1	2	1+9
318	2016	Jenkins, L.O. et al.	Evaluating and Using Observational Evidence: The Constrasting Views of Policy Makers and Epidemiologists	FRONTIERS IN PUBLIC HEALTH	1	Australia	2	1	3	OCEA	1	5	2	1+2			barriers: political considerations, time constraints, funding, research not applicable to current policy
319	2020	Jessani, N.S. et al.	Exploring the evolution of engagement between academic public health researchers and decision-makers: From initiation to dissolution	Health Research Policy and Systems	1	USA	2	3	4	INT	x	1	2	6
320	2008	Jewell, C.J. et al.	"Developing good taste in evidence": facilitators of and hindrances to evidence-informed health policymaking in state government.	The Milbank quarterly	1	USA	2	1	3	NOAM	1	1	2	2			barriers to EIPM: institutional characteristics, evidence supply (research quantity, quality, accessibility, applicability), source of competing influence (group interest), link between research and tangible impact, costs, benefits, reformulation of political problems to adapt them to research, training in the use of skills, development of research locations and collaborative relationships
321	2020	Jing, Y.J. et al.	Why was apparent evidence ignored? The delayed relaxation of China's birth control	AUSTRALIAN JOURNAL OF PUBLIC ADMINISTRATION	1	Chine	2	1	3	ASI	1	1.1	2	3
322	2022	Johnson, E.A.K. et al.	The experience of a regional network of health policy and systems actors in translating evidence into policy and action in West Africa.	Ghana medical journal	1	Nigeria	1	2	5	AFRO	2	2.1	2	5		facilitators: using cultural considerations when presenting results, mentoring young people, presenting results as a solution to a political problem, advocacy tool by civil society organizations, developing mapping skills, advocacy, presenting results, leadership, networking, analysis
323	2020	Johnson, E.A.K. et al.	Policy dialogue to support maternal newborn child health evidence use in policymaking: The lessons learnt from the Nigeria research days first edition.	African journal of reproductive health	1	Nigeria	2	1	3	AFRO	2	2.1	2	2+3
324	2018	Jones, D.K. et al.	Using Evidence to Inform State Health Policy Making: Lessons from Four States Comparing Obamacare and Infant Mortality	JOURNAL OF HEALTH POLITICS POLICY AND LAW	1	USA	2	1	3	NOAM	1	1.1	2	1+2
325	2024	Jorgensen, J.V.	The differential impact of evidence types in policy decisions: comparing evidence priorities in employment and education ministries	POLICY STUDIES	1	Danemark	3	1	3	EUR	1	4.1.2	2	1
326	2018	Jou, J. et al.	Using Obesity Research to Shape Obesity Policy in Minnesota: Stakeholder Insights and Feasibility of Recommendations.	Journal of public health management and practice : JPHMP	1	USA	2	1	2	NOAM	1	1	2	2			barriers: quantity and complexity of research produced, limited relationships between researchers and policymakers
327	2020	Jurkeviciute, M. et al.	Exploring the use of evidence from the development and evaluation of an electronic health (eHealth) trial: Case study	Journal of Medical Internet Research	1	Sweden	1	2	5	EUR	1	1.1	2	1+2
328	2015	Kaper, N.M. et al.	The "evidence-based practice inventory": reliability and validity was demonstrated for a novel instrument to identify barriers and facilitators for Evidence Based Practice in health care.	Journal of clinical epidemiology	1	Pays-Bas	2	1	3	EUR	x	1.3	1	2
329	2020	Kapiriri, L.	Does the Narrative About the Use of Evidence in Priority Setting Vary Across Health Programs Within the Health Sector: A Case Study of 6 Programs in a Low-Income National Healthcare System.	International journal of health policy and management	1	Canada	2	1	3	AFRO	2	1.1	2	1+2			barriers: access, quality, competing values
330	2003	Kapiriri, L. et al.	Using burden of disease information for health planning in developing countries: the experience from Uganda.	Social science & medicine (1982)	1	Norvège	3	1	3	AFRO	2	1	2	1
331	2021	Kavanagh, M.M. et al.	Drivers of health policy adoption: a political economy of HIV treatment policy	POLICY AND POLITICS	1	USA	3	3	4	INT	x	5	2	3		facilitators: formal government structure, racial and ethnic stratification of society
332	2017	Keim-Malpass, J. et al.	Legislative activity related to the human papillomavirus (HPV) vaccine in the United States (2006-2015): a need for evidence-based policy.	Risk management and healthcare policy	1	USA	2	1	3	NOAM	1	3.1	2	3
333	2024	Kelly, M. A. et al.	Distilling the Fundamentals of Evidence-Based Public Health Policy.	Public health reports (Washington, D.C. : 1974)	2	USA	2	3	4	INT	x	4.1	2	4
334	2006	Kemm, J.	The limitations of 'evidence-based' public health.	Journal of evaluation in clinical practice	1	UK	1	3	4	INT	x	3.1	2	3
335	2023	Khalid, A.F. et al.	Decision-makers' experiences with rapid evidence summaries to support real-time evidence informed decision-making in crises: a mixed methods study.	BMC health services research	1	Canada	2	1	3	NOAM	1	5	2	1			barriers: lack of time, burden of responsibility in crisis situations, limited access to the network, large volume of unaggregated data, lack of available information on the level of preparedness and response measures
336	2019	Khalid, A.F. et al.	Stakeholders' experiences with the evidence aid website to support 'real-time' use of research evidence to inform decision-making in crisis zones: a user testing study.	Health research policy and systems	1	Canada	2	3	4	INT	x	1	2	1
337	2019	Khalid, A.F. et al.	The governmental health policy-development process for Syrian refugees: an embedded qualitative case studies in Lebanon and Ontario.	Conflict and health	1	Canada	2	2	4	INT	2	1.1	2	2
338	2020	Khalid, A.F. et al.	Supporting the use of research evidence in decision-making in crisis zones in low- and middle-income countries: a critical interpretive synthesis.	Health research policy and systems	1	Canada	2	2	4	IINT	2	4.1	2	2
339	2014	Khan, S. et al.	The Ontario Drug Policy Research Network: bridging the gap between Research and Drug Policy.	Health policy (Amsterdam, Netherlands)	1	Canada	2	1	2	NOAM	1	1.1	2	5+9
340	2023	Khan, T. et al.	The complexities of integrating evidence-based preventative health into England's NHS: lessons learnt from the case of PrEP.	Health research policy and systems	1	UK	2	1	3	EUR	1	1.1	2	3+9
341	2019	Khodayari-Zarnaq, R. et al.	Comprehensive analysis of the HIV/AIDS policy-making process in Iran	Health Research Policy and Systems	1	Iran	2	1	3	ASI	2	1	2	3
342	2021	Khumalo, G.E. et al.	Barriers and facilitators of rendering HIV services by community health workers in sub-Saharan Africa: a meta-synthesis.	Family medicine and community health	1	Afrique du sud	2	2	5	AFRO	2	4.3	2	3
343	2024	Kilbourne, A.M. et al.	The translation-to-policy learning cycle to improve public health	LEARNING HEALTH SYSTEMS	2	USA	5	1	3	NOAM	1	3.1	2	5
344	2017	Kneale, D. et al.	The use of evidence in English local public health decision-making: a systematic scoping review.	Implementation science : IS	1	UK	2	1	3	EUR	1	4.2	2	2			barriers: access to and availability of applicable evidence, considered a bureaucratic process
345	2018	Kneale, D. et al.	Exploring the importance of evidence in local health and wellbeing strategies	Journal of public health (Oxford, England)	1	UK	2	1	3	EUR	1	4.1	2	2
346	2019	Kneale, D. et al.	Obstacles and opportunities to using research evidence in local public health decision-making in England	Health Research Policy and Systems	1	UK	2	1	3	EUR	1	1	2	2
347	2011	Knudsen, H.K. et al.	Barriers to the implementation of medication-assisted treatment for substance use disorders: the importance of funding policies and medical infrastructure.	Evaluation and program planning	1	USA	5	1	3	NOAM	1	2.1	1	2			barriers: lack of medical staff (human resources), funding
348	2021	Koivu, A.M. et al.	Modular literature review: a novel systematic search and review method to support priority setting in health policy and practice.	BMC medical research methodology	1	Finlande	1	3	4	INT	x	2.1	2	1
349	2013	Koon, A.D. et al.	Embedding health policy and systems research into decision-making processes in low- and middle-income countries	Health Research Policy and Systems	1	UK	2	2	4	INT	2	4.1	2	3	reputation, ability, quality of policymakers' connections, quantity of connections, political environment
350	2020	Koon, A.D. et al.	A scoping review of the uses and institutionalisation of knowledge for health policy in low- and middle-income countries.	Health research policy and systems	1	USA	2	2	4	INT	2	4.1.2	2	2
351	2017	Kredo, T. et al.	Primary care clinical practice guidelines in South Africa: qualitative study exploring perspectives of national stakeholders.	BMC health services research	3	Afrique du sud	2	1	3	AFRO	2	1	1	3
352	2022	Kuchenmüller, T. et al.	Domains and processes for institutionalizing evidence-informed health policy-making: a critical interpretive synthesis.	Health research policy and systems	4	Suisse	2	3	4	INT	x	4.1	2	3
353	2022	Kumar, A. et al.	Use of research evidence varied in efforts to expand specific pharmacist autonomous prescriptive authority: an evaluation and recommendations to increase research utilization.	Health research policy and systems	1	USA	2	2	3	NOAM	1	1	2	2			barriers: opposition of stakeholders, inability to interpret research, lack of relevant evidence
354	2020	Kumar, M.B. et al.	How do decision-makers use evidence in community health policy and financing decisions? A qualitative study and conceptual framework in four African countries.	Health policy and planning	1	UK	2	2	4	AFRO	2	1	2	2+9			barriers: lack of high-quality, relevant evidence, disproportionate influence of donor priorities
355	2013	La Vincente, S. et al.	Supporting local planning and budgeting for maternal, neonatal and child health in the Philippines	Health Research Policy and Systems	1	Australia	2	1	3	ASI	2	3.1	2	3+9			barriers: lack of data available at the local level
356	2016	Labarthe, D.R. et al.	Evidence-Based Policy Making: Assessment of the American Heart Association's Strategic Policy Portfolio: A Policy Statement from the American Heart Association	Circulation	1	USA	1	1	3	NOAM	1	3.1	2	4
357	2012	Lager, A. et al.	A pragmatic approach to evidence-based public health policy	Open Public Health Journal	1	Sweden	2	1	3	EUR	1	3.1	2	3
358	2021	Lagerlöf, H. et al.	Epistemological deliberation: the challenges of producing evidence-based guidelines on lifestyle habits	EVIDENCE & POLICY	1	Sweden	3	1	3	EUR	1	1.1	2	3+5
359	2015	Lake, R. J. et al.	National Studies as a Component of the World Health Organization Initiative to Estimate the Global and Regional Burden of Foodborne Disease.	PloS one	2	Nouvelle-Zélande	5	2	4	INT	2	4.1.2	2	1
360	2011	Lamboy, B.	Can the science be useful in practice? An analysis of the transfer and the use of scientific knowledge in the field of mental health in France	ANNALES MEDICO-PSYCHOLOGIQUES	1	France	1	1	3	EUR	1	1	2	2+5
361	2022	Lamboy, B. et al.	The Key Role of Psychosocial Competencies in Evidence-Based Youth Mental Health Promotion: Academic Support in Consolidating a National Strategy in France.	International journal of environmental research and public health	2	France	2	1	3	EUR	1	3.1	2	3
362	2023	Lampard, P. et al.	Priorities for research to support local authority action on health and climate change: a study in England.	BMC public health	1	UK	2	1	3	EUR	1	1	2	1
363	2020	Lancaster, K. et al.	What prevents health policy being 'evidence-based'? New ways to think about evidence, policy and interventions in health.	British medical bulletin	1	Australia	1	3	4	INT	x	4.1	2	2
364	2017	Lancaster, K. et al.	The productive techniques and constitutive effects of 'evidence-based policy' and 'consumer participation' discourses in health policy processes.	Social science & medicine (1982)	2	Australia	3	1	3	OCEA	1	3.5	2	4
365	2016	Langeveld, K. et al.	Use of a knowledge broker to establish healthy public policies in a city district: a developmental evaluation.	BMC public health	1	Pays-Bas	2	1	3	EUR	1	1	2	2+10
366	2016	Langlois, E.V. et al.	Enhancing evidence informed policymaking in complex health systems: lessons from multi-site collaborative approaches.	Health research policy and systems	4	Suisse	2	2	4	INT	2	5	2	2+3
367	2019	Langlois, E.V. et al.	Embedding implementation research to enhance health policy and systems: A multi-country analysis from ten settings in Latin America and the Caribbean	Health Research Policy and Systems	4	Suisse	2	2	5	SAM	2	5	2	3		facilitators: applicability of results, relevance of research, commitment of decision-makers	barriers: inadequate funding, fragmentation of health services and information systems, limited capacity of stakeholders, lack of time, cultural factors, lack of information, political process
368	2007	Larkin, G.L. et al.	Knowledge translation at the macro level: Legal and ethical considerations	ACADEMIC EMERGENCY MEDICINE	1	USA	1	3	4	INT	x	3.3	2	5
369	2012	LaRocca, R. et al.	The effectiveness of knowledge translation strategies used in public health: a systematic review	BMC PUBLIC HEALTH	1	Canada	2	3	4	INT	x	4.2	2	5			barriers: passive translation strategies and including access to evidentiary records or printed material
370	2012	Larsen, M. et al.	Use of evidence in local public health work in Denmark.	International journal of public health	1	Danemark	2	2	3	EUR	1	1	2	2		facilitators: support for health managers, collaboration between municipalities, collaboration with research units, guidelines for using evidence	barriers: time and skills
371	2014	Lavis, J.N. et al.	Evaluating deliberative dialogues focussed on healthy public policy.	BMC public health	1	USA	2	1	3	NOAM	1	2.1	2	2
372	2008	Lavis, J.N. et al.	Evidence-informed health policy 4 - case descriptions of organizations that support the use of research evidence.	Implementation science : IS	1	Canada	2	2	3	INT	2	1	2	2		facilitators: use of an EB approach, strong relationship between researchers and policymakers	barriers: lack of resources, conflicts of interest
373	2008	Lavis, J.N. et al.	Evidence-informed health policy 1 - synthesis of findings from a multi-method study of organizations that support the use of research evidence.	Implementation science : IS	1	Canada	2	2	3	INT	2	5	2	2
374	2008	Lavis, J.N. et al.	Evidence-informed health policy 3 - interviews with the directors of organizations that support the use of research evidence.	Implementation science : IS	1	Canada	2	2	3	INT	2	1	2	2
375	2008	Lavis, J.N. et al.	Evidence-informed health policy 2 - survey of organizations that support the use of research evidence.	Implementation science : IS	1	Canada	2	2	3	INT	2	1	2	2
376	2018	Laycock, A. et al.	Application of the i-PARIHS framework for enhancing understanding of interactive dissemination to achieve wide-scale improvement in Indigenous primary healthcare.	Health research policy and systems	1	Australia	2	1	3	OCEA	1	1	2	5
377	2014	Leeman, J. et al.	What evidence and support do state-level public health practitioners need to address obesity prevention	American journal of health promotion : AJHP	1	USA	2	1	3	NOAM	1	1	2	1
378	2021	Lesch, M. et al.	Waiting for the wave: Political leadership, policy windows, and alcohol policy change in Ireland.	Social science & medicine (1982)	1	UK	3	1	3	EUR	1	1	2	3
379	2022	Leslie, K. et al.	Enhancing the capacity of the mental health and substance use health workforce to meet population needs: insights from a facilitated virtual policy dialogue.	Health research policy and systems	1	Canada	2	1	3	NOAM	1	5	2	1
380	2020	Lester, L. et al.	Evaluation of the performance and achievements of the WHO Evidence-informed Policy Network (EVIPNet) Europe.	Health research policy and systems	2	UK	2	2	5	EUR	1	5	2	3+4
381	2015	Li, V. et al.	Evidence valued and used by health promotion practitioners	HEALTH EDUCATION RESEARCH	1	Australia	2	1	2	OCEA	1	1	2	1
382	2015	Li, Y. et al.	Advancing the use of evidence-based decision-making in local health departments with systems science methodologies	American journal of public health	1	USA	2	1	3	NOAM	1	2.1	2	2
383	2013	Lillefjell, M. et al.	From knowledge to action in public health management: experiences from a Norwegian context.	Scandinavian journal of public health	1	Norvège	2	1	3	EUR	1	1.2	2	2+5
384	2015	Little, M.A. et al.	The process of adoption of evidence-based tobacco use prevention programs in California schools.	Prevention science : the official journal of the Society for Prevention Research	1	USA	2	1	3	NOAM	1	2.1	2	3
385	2018	Liu, H. et al.	Exploring the use of economic evidence to inform investment in disease prevention - a qualitative study	Australian and New Zealand journal of public health	1	Australia	2	1	3	OCEA	1	1	2	1+9
386	2018	Liu, W. et al.	Determinants of knowledge translation from health technology assessment to policymaking in China: From the perspective of researchers	PLoS ONE	1	Chine	5	1	3	ASI	1	2.1	2	1+5	researcher attitudes, academic ranks, relationships between researchers and policymakers, collaboration, research policy relevance, practicality, ease of understanding
387	2018	Liverani, M. et al.	The making of evidence-informed health policy in Cambodia: knowledge, institutions and processes.	BMJ global health	1	UK	2	1	3	AFRO	2	1	2	3+4			barriers: priority gaps between research and public health, fragmentation of research activities and information systems, lack of national support
388	2013	Liverani, M. et al.	Political and institutional influences on the use of evidence in public health policy. A systematic review.	PloS one	1	UK	5	3	4	INT	x	4.2	2	2	level of centralization and democratization of states, influence of donors and external organizations, organization and functioning of bureaucracies, framing of evidence according to social norms and values
389	2023	Lloyd-Johnsen, C. et al.	What's data got to do with it? A scoping review of data used as evidence in policies promoting the health of Aboriginal and Torres Strait Islander children in the Northern Territory, Australia	HEALTH PROMOTION JOURNAL OF AUSTRALIA	1	Australia	2	1	3	OCEA	1	4.1.2	2	1
390	2009	Lomas, J. et al.	Research and advice giving: a functional view of evidence-informed policy advice in a Canadian Ministry of Health.	The Milbank quarterly	1	Canada	2	1	3	NOAM	1	1	2	2+3
391	2014	Lorenc, T. et al.	Cultures of evidence across policy sectors: systematic review of qualitative evidence	EUROPEAN JOURNAL OF PUBLIC HEALTH	1	UK	2	2	4	INT	1	4.2	2	1+2	resources, organizational support, credibility of evidence, relevance, applicability to practice, consideration of political support, and feasibility, legislative constraint
392	2022	Luke, J. et al.	Questioning the ethics of evidence-based practice for Indigenous health and social settings in Australia.	BMJ global health	1	Australia	2	1	3	OCEA	1	4.1	2	4
393	2022	Macaulay, B. et al.	Integrating citizen engagement into evidence-informed health policy-making in eastern Europe and central Asia: scoping study and future research priorities.	Health research policy and systems	4	Suisse	2	2	4	INT	2	4.1.2	2	3
394	2015	Macinko, J. et al.	Diffusion of alcohol impaired driving regulations amongus states	Alcoholism: Clinical and Experimental Research	1	USA	5	1	3	NOAM	1	3.4	2	3
395	2020	MacKillop, E. et al.	Does knowledge brokering facilitate evidence-based policy? A review of existing knowledge and an agenda for future research	POLICY AND POLITICS	1	UK	3	3	4	INT	x	4.1	2	2+10
396	2022	MacKinnon, K.R. et al.	An institutional ethnography of political and legislative factors shaping online sexual health service implementation in Ontario, Canada	CRITICAL PUBLIC HEALTH	1	Canada	2	1	2	NOAM	1	1.1	2	3
397	2013	Macnaughton, E. et al.	Bringing politics and evidence together: policy entrepreneurship and the conception of the At Home/Chez Soi Housing First Initiative for addressing homelessness and mental illness in Canada.	Social science & medicine (1982)	1	Canada	3	1	3	NOAM	1	1.1	2	3
398	2016	Maggio, L.A. et al.	Qualitative study of physicians' varied uses of biomedical research in the USA.	BMJ open	1	USA	1	1	3	NOAM	1	1	1	2			barriers: paid access to literature, need to enter a code into information systems
399	2022	Magura, S. et al.	State Department and Provider Agency Utilization of Evidence-Based Program Registries in Behavioral Healthcare and Child Welfare.	Evaluation & the health professions	1	USA	2	1	3	NOAM	1	2.1	2	2+3
400	2022	Mahdavi, M. et al.	Developing Framework and Strategies for Capacity Building to Apply Evidence-Informed Health Policy-Making in Iran: Mixed Methods Study of SAHSHA Project.	International journal of health policy and management	1	USA	2	1	3	ASI	2	5	2	2
401	2024	Mahon, S. et al.	Regional differences in pediatric pneumococcal vaccine schedules for Indigenous children in Canada: an environmental scan.	BMC health services research	1	Canada	2	1	3	NOAM	1	4.1	2	1
402	2022	Majdzadeh, R. et al.	Policy options for strengthening evidence-informed health policy-making in Iran: overall SASHA project findings	HEALTH RESEARCH POLICY AND SYSTEMS	1	Iran	2	1	3	ASI	2	5	2	2
403	2016	Makkar, S.R. et al.	The development of ORACLe: a measure of an organisation's capacity to engage in evidence-informed health policy.	Health research policy and systems	3	Australia	2	1	3	OCEA	1	5	2	3+4
404	2015	Makkar, S.R. et al.	Using conjoint analysis to develop a system of scoring policymakers' use of research in policy and program development	Health Research Policy and Systems	3	Australia	2	2	4	INT	1	2.1	2	2+4
405	2024	Mansilla, C. et al.	A taxonomy of demand-driven questions for use by evidence producers, intermediaries and decision-makers: results from a cross-sectional survey.	Health research policy and systems	1	Canada	2	1	3	NOAM	1	2.1	2	6
406	2023	Mansouri Arani, M. et al.	Evaluation and comparison of knowledge translation patterns in selected countries with Iran: A comparative study	JOURNAL OF EDUCATION AND HEALTH PROMOTION	1	Iran	2	2	4	INT	1	1	2	5			barrier: centralized health system
407	2019	Mapulanga, P. et al.	Health researchers and policy makers involvement in knowledge translation activities in Malawi.	Journal of health organization and management	1	Afrique du sud	2	1	3	AFRO	2	1.1	2	5+6
408	2021	Martin-Fernandez, J. et al.	Evaluation of a knowledge translation strategy to improve policymaking and practices in health promotion and disease prevention setting in French regions: TC-REG, a realist study.	BMJ open	1	France	1	1	3	EUR	1	2.1	2	5
409	2018	Masood, S. et al.	Comparing views about evidence in Ontario public health units: a qualitative descriptive study	EVIDENCE & POLICY	1	Canada	3	1	3	NOAM	1	1	2	1+2		facilitators: capacity building	barriers: unsupportive leadership
410	2020	Masood, S. et al.	The use of research in public health policy: a systematic review	EVIDENCE & POLICY	1	Canada	3	3	4	INT	x	4.2	2	2
411	2019	Mathews, C. et al.	Moving towards universal health coverage: Strengthening the evidence ecosystem for the South African health system	South African Medical Journal	2	Afrique du sud	1	1	3	AFRO	2	1.1	2	2
412	2024	Matthieu, M.M. et al.	Linking implementation science and policy: Process and tools for congressionally mandated implementation, evaluation, and reporting.	Health services research	2	USA	2	1	3	NOAM	1	2.1	2	3+4
413	2006	May, C.	A rational model for assessing and evaluating complex interventions in health care.	BMC health services research	1	UK	2	1	3	EUR	1	1	2	3
414	2022	Mazzucca, S. et al.	"It's good to feel like you're doing something": a qualitative study examining state health department employees' views on why ineffective programs continue to be implemented in the USA.	Implementation science communications	1	USA	2	1	3	NOAM	1	1	2	3+4
415	2020	Mazzucca, S. et al.	Practitioner perspectives on building capacity for evidence-based public health in state health departments in the United States: a qualitative case study	IMPLEMENTATION SCIENCE COMMUNICATIONS	1	USA	2	1	3	NOAM	1	1.1	2	2		facilitators: working together culture, leadership	barriers: access to evidence, partnership, funding restrictions
416	2016	Mbachu, C.O. et al.	Analysing key influences over actors' use of evidence in developing policies and strategies in Nigeria: a retrospective study of the Integrated Maternal Newborn and Child Health strategy.	Health research policy and systems	1	Nigeria	2	1	3	AFRO	2	1.1	2	1+2
417	2007	McBride, N.T. et al.	Research to practice - Formal dissemination of the School Health and Alcohol Harm Reduction Project (SHAHRP) in Australia	Drug and Alcohol Review	2	Australia	5	1	3	OCEA	1	1	2	3
418	2023	McDaid, D. et al.	Making an economic argument for investment in global mental health: The case of conflict-affected refugees and displaced people	CAMBRIDGE PRISMS-GLOBAL MENTAL HEALTH	1	UK	2	2	4	INT	x	4.1.2	2	1+6
419	2022	McGee, C.E. et al.	Supporting and enabling health research in a local authority (SERLA): an exploratory study.	BMC public health	2	UK	2	1	2	EUR	1	1	2	1			barriers: access, temporal relevance, local applicability, research and interpretation of evidence skills, roles of evidence in the political context, financial constraints, socio-political context of local authorities
420	2015	McGill, E. et al.	Trading quality for relevance: non-health decision-makers' use of evidence on the social determinants of health.	BMJ open	1	UK	1	2	4	INT	1	1.2	2	1+2
421	2019	McGinty, E.E. et al.	Improving the use of evidence in public health policy development, enactment and implementation: a multiple-case study.	Health education research	1	USA	2	1	3	NOAM	1	1.1	2	2+3
422	2023	McGowan, J.G. et al.	What are the features of high-performing quality improvement collaboratives? A qualitative case study of a state-wide collaboratives programme	BMJ OPEN	1	UK	1	1	2	NOAM	1	1.1	2	4
423	2014	McKay, C.D. et al.	Informing body checking policy in youth ice hockey in Canada: a discussion meeting with researchers and community stakeholders.	Canadian journal of public health = Revue canadienne de sante publique	1	Canada	2	1	3	NOAM	1	1.2	2	3
424	2004	McKinlay, E. et al.	Clinical practice guidelines' development and use in New Zealand: an evolving process.	The New Zealand medical journal	1	Nouvelle-Zélande	1	1	3	OCEA	1	1	1	3			barriers to the use of EB guidelines: unrecognizable or easy-to-use formats, lack of involvement of generalists in prioritizing and developing processes, influence of stakeholders, accessibility, relevance
425	2003	McWilliam, C.L. et al.	Promoting Evidence-Based Health Policy, Programming, and Practice for Seniors: Lessons from a National Knowledge Transfer Project	Canadian Journal on Aging	1	Canada	5	1	3	NOAM	1	2.1	2	5
426	2008	Meda, N. et al.	From evaluating a Skilled Care Initiative in rural Burkina Faso to policy implications for safe motherhood in Africa.	Tropical medicine & international health : TM & IH	3	Burkina Faso	2	1	3	AFRO	2	1	2	4
427	2016	Mędrzycka-Dąbrowska, W. et al.	Polish nurses' perceived barriers in using evidence-based practice in pain management.	International nursing review	1	Pologne	1	1	3	EUR	2	1	1	2			barrier: lack of publications available in Polish, lack of English proficiency, lack of time, lack of support from department heads
428	2023	Megersa, Y. et al.	Evidence-based practice utilisation and its associated factors among nurses working at public hospitals in West Shoa zone, central Ethiopia: A cross-sectional study	BMJ Open	1	Ethiopie	1	1	2	AFRO	2	2.1	1	2	EBP factors: hospital level, administrative position, education level, EBP knowledge, time availability, cooperative and supportive colleagues
429	2023	Megiddo, I. et al.	Evaluation framework study assessing the role, applicability and adherence to good practice of planning support tools for allocation of development aid for health in low-income and middle-income countries	BMJ OPEN	1	UK	1	2	4	INT	2	1	2	9
430	2021	Mendell, J. et al.	Integrated knowledge translation to strengthen public policy research: a case study from experimental research on income assistance receipt among people who use drugs.	BMC public health	2	Canada	2	1	2	NOAM	1	1.1	2	5
431	2015	Merlo, G. et al.	Bridging the Gap: Exploring the Barriers to Using Economic Evidence in Healthcare Decision Making and Strategies for Improving Uptake	Applied Health Economics and Health Policy	1	Australia	2	3	4	INT	x	4.1	2	1+9		facilitators: capacity building, structured databases, rapid evaluation, reported checklist for journals, equity, budget impact	barriers: poor quality of research, hypothesis used in economic modeling, conflicts of interest, difficulty transferring resources between sectors, negative attitudes towards rationing care, lack of ethical consideration
432	2018	Mihalicza, P. et al.	Qualitative assessment of opportunities and challenges to improve evidence-informed health policy-making in Hungary - an EVIPNet situation analysis pilot.	Health research policy and systems	1	Hongrie	2	1	3	EUR	2	5	2	5			barriers: scattered capacity, lack of coordination, governmental fluctuation, legalistic support that is more symbolic than practical
433	2014	Mijumbi, R.M. et al.	Feasibility of a rapid response mechanism to meet policymakers' urgent needs for research evidence about health systems in a low income country: a case study	IMPLEMENTATION SCIENCE	1	Uganda	2	1	3	AFRO	2	1.1	2	1		facilitators: regular contacts between researchers and policymakers
434	2017	Mijumbi-Deve, R. et al.	Policymaker experiences with rapid response briefs to address health-system and technology questions in Uganda	HEALTH RESEARCH POLICY AND SYSTEMS	1	Uganda	2	1	3	AFRO	2	1	2	1
435	2013	Milat, A.J. et al.	Policy and practice impacts of applied research: a case study analysis of the New South Wales Health Promotion Demonstration Research Grants Scheme 2000-2006	HEALTH RESEARCH POLICY AND SYSTEMS	2	Australia	2	1	2	OCEA	1	1.1	2	1
436	2023	Miller, M. et al.	Unpacking assertions made by the alcohol industry and how they make them: An analysis of submissions into Australia's National Alcohol Strategy.	Drug and alcohol review	1	Australia	5	1	3	OCEA	1	1	2	3
437	2021	Minogue, V. et al.	The usability and applicability of knowledge translation theories, models, and frameworks for research in the context of a national health service	Health Research Policy and Systems	2	Irelande	2	1	3	EUR	1	1	2	5
438	2015	Miro, A. et al.	Building the capacity of health authorities to influence land use and transportation planning: Lessons learned from the Healthy Canada by Design CLASP Project in British Columbia	CANADIAN JOURNAL OF PUBLIC HEALTH-REVUE CANADIENNE DE SANTE PUBLIQUE	3	Canada	2	1	2	NOAM	1	1	2	2+6
439	2009	Mirvis, D. M.	From research to public policy: an essential extension of the translation research agenda.	Clinical and translational science	1	USA	1	3	4	INT	x	3.1	2	5
440	2023	Mirzaei, S. et al.	Agenda-setting in policies related to high-risk sexual behaviours, stimulants, and alcohol abuse in Iranian adolescents.	Health research policy and systems	1	Iran	2	1	3	ASI	2	1.1	2	3	ideologies, ruling political parties
441	2015	Mirzazadeh, A. et al.	Relative risk reduction is useful metric to standardize effect size for public heath interventions for translational research.	Journal of clinical epidemiology	1	USA	2	3	4	INT	x	4.1	2	1+5
442	2023	Mitchell, P. et al.	An ethical analysis of policy dialogues.	Health research policy and systems	1	UK	2	3	4	INT	x	3.2	2	1+5
443	2022	Mkungunugwa, T. et al.	Implementation Determinants of Zimbabwe National Occupational Safety and Health Policy in Willowvale Industrial Area, Zimbabwe.	International journal of environmental research and public health	1	Kenya	2	1	3	AFRO	2	2.1	2	3
444	2014	Moat, K.A. et al.	Evidence briefs and deliberative dialogues: perceptions and intentions to act on what was learnt.	Bulletin of the World Health Organization	1	Canada	2	2	4	AFRO	2	2.1	2	1
445	2013	Moat, K.A. et al.	How Contexts and Issues Influence the Use of Policy-Relevant Research Syntheses: A Critical Interpretive Synthesis	MILBANK QUARTERLY	1	Canada	2	3	4	INT	x	4.2	2	1+2
446	2018	Moberg, J. et al.	The GRADE Evidence to Decision (EtD) framework for health system and public health decisions	HEALTH RESEARCH POLICY AND SYSTEMS	2	Norvège	2	3	4	INT	x	1	2	3
447	2019	Moes, F.B. et al.	“Strangers in the ER”: Quality indicators and third party interference in Dutch emergency care	Journal of Evaluation in Clinical Practice	1	Pays-Bas	1	1	3	EUR	1	1.1	2	1+2+3
448	2019	Molfenter, T. et al.	Barriers to Buprenorphine Expansion in Ohio: A Time-Elapsed Qualitative Study.	Journal of psychoactive drugs	1	USA	1	1	2	NOAM	1	1	1	3
449	2016	Molnar, A. et al.	Using Win-Win Strategies to Implement Health in All Policies: A Cross-Case Analysis	PLOS ONE	1	Canada	5	2	4	INT	1	1.1	2	3
450	2011	Moore, G. et al.	What works to increase the use of research in population health policy and programmes: a review	EVIDENCE & POLICY	3	Australia	3	3	4	INT	x	4.1	2	2
451	2018	Moore, G. et al.	Do policy-makers find commissioned rapid reviews useful?	HEALTH RESEARCH POLICY AND SYSTEMS	3	Australia	2	1	3	OCEA	1	2.1	2	1
452	2019	Mora Ringle, V. A. et al.	Patterns and predictors of compliance with utilization management guidelines supporting a state policy to improve the quality of youth mental health services.	Children and youth services review	1	USA	5	1	2	NOAM	1	2.1	2	2+3
453	2021	Morais, L.M. de O. et al.	Promoting knowledge to policy translation for urban health using community-based system dynamics in Brazil.	Health research policy and systems	1	Brazil	2	1	3	SAM	2	1.1	2	5
454	2024	Morankar, S. et al.	"Research ends with publication": a qualitative study on the use of health policy and systems research in Ethiopia.	Health research policy and systems	1	Ethiopie	2	1	3	AFRO	2	1	2	1+2			barriers to the use of HPSR: non-supportive research environment, lack of experienced researchers, high turnover rate among senior researchers, lack of staff motivation mechanism, underdeveloped research culture, limited technical and analytical capacity among researchers, lack of funding, lack of financial management, lack of connection with health policy platforms, lack of strategic presentatio…
455	2021	Morgan, L. et al.	System-Level Barriers to Uptake of Existing and Novel Radioimmunotherapy for People with Lymphoma	Blood	3	UK	1	2	4	INT	1	4.1	1	2
456	2021	Morton, T. et al.	Sustaining community-based interventions for people affected by dementia long term: the SCI-Dem realist review	BMJ OPEN	1	UK	1	1	3	EUR	1	4.1.3	2	3
457	2018	Mossakowska, T.J. et al.	Current and future cardiovascular disease risk assessment in the European Union: an international comparative study.	European journal of public health	3	UK	2	2	5	EUR	1	1	2	1+2
458	2024	Movsisyan, A. et al.	Applying the WHO-INTEGRATE evidence-to-decision framework in the development of WHO guidelines on parenting interventions: step-by-step process and lessons learnt	HEALTH RESEARCH POLICY AND SYSTEMS	1	Germany	2	3	4	INT	x	1.1	2	3
459	2008	Moynihan, R. et al.	Evidence-Informed Health Policy: Using Research to Make Health Systems Healthier	Report from Norwegian Knowledge Centre for the Health Services	1	Australia	2	2	4	INT	2	4.1	2	2
460	2004	Muir Gray, J.A.	New concepts in screening	British Journal of General Practice	2	UK	1	2	4	INT	1	3.1	2	1
461	2017	Mulvale, G. et al.	Teasing apart "the tangled web" of influence of policy dialogues: lessons from a case study of dialogues about healthcare reform options for Canada.	Implementation science : IS	1	Canada	2	1	3	NOAM	1	1.1	2	2
462	2018	Murphy, A. et al.	Inequalities in the use of secondary prevention of cardiovascular disease by socioeconomic status: evidence from the PURE observational study	LANCET GLOBAL HEALTH	1	UK	2	2	4	INT	x	1	2	1
463	2022	Murphy, A. et al.	An evaluation of the evidence brief for policy development process in WHO EVIPNet Europe countries.	Health research policy and systems	1	UK	2	2	4	EUR	2	1	2	1
464	2017	Murphy, G. A. V. et al.	Estimating the need for inpatient neonatal services: an iterative approach employing evidence and expert consensus to guide local policy in Kenya.	BMJ global health	1	UK	2	1	3	AFRO	2	3.1	2	1
465	2024	Murphy, J. K. et al.	An integrated knowledge translation (iKT) approach to advancing community-based depression care in Vietnam: lessons from an ongoing research-policy collaboration.	BMC health services research	1	Canada	2	1	3	ASI	2	1.1	2	5+6
466	2022	Musinguzi, P. et al.	Barriers and facilitators to the utilization of the intensive adherence counselling framework by healthcare providers in Uganda: a qualitative study.	BMC health services research	1	Uganda	2	1	3	AFRO	2	1	2	3
467	2017	Mutatina, B. et al.	Identifying and characterising health policy and system-relevant documents in Uganda: a scoping review to develop a framework for the development of a one-stop shop.	Health research policy and systems	1	Uganda	2	1	3	AFRO	2	4.1.2	2	1
468	2019	Mwendera, C.A. et al.	Challenges to the implementation of malaria policies in Malawi	BMC Health Services Research	1	Afrique du sud	2	1	3	AFRO	2	1	2	3			barriers: inadequate resources, unavailability of experienced staff, lack of staff supervision, high government turnover rate, unilateral implementation policy, lack of a platform to involve communities, top-down approach to policy formulation, lack of understanding of socio-cultural factors
469	2017	Mwendera, C. et al.	Development of a framework to improve the utilisation of malaria research for policy development in Malawi	Health Research Policy and Systems	1	Afrique du sud	2	1	3	AFRO	2	1.1	2	2
470	2022	Mwendera, C.A. et al.	Knowledge translation and evidence generation to increase the impact of vector control in Burkina Faso, Cameroon and Malawi	BMJ GLOBAL HEALTH	1	UK	2	2	4	AFRO	2	1	2	1+2
471	2019	Myers, A. E. et al.	Tapping Into Multiple Data "Springs" to Strengthen Policy Streams: A Guide to the Types of Data Needed to Formulate Local Retail Tobacco Control Policy.	Preventing chronic disease	3	USA	2	1	3	NOAM	1	1	2	1
472	2013	Nabyonga Orem, J. et al.	Perspectives on the role of stakeholders in knowledge translation in health policy development in Uganda.	BMC health services research	4	Suisse	2	1	3	AFRO	2	1	2	5
473	2024	Nabyonga-Orem, J. et al.	Research-to-policy Partnerships for Evidence-Informed Resource Allocation in Health Systems in Africa: An Example Using the Thanzi Programme	Value in Health Regional Issues	4	Suisse	2	2	5	AFRO	2	1.1	2	9
474	2014	Nabyonga-Orem, J. et al.	The roles and influence of actors in the uptake of evidence: the case of malaria treatment policy change in Uganda.	Implementation science : IS	4	Suisse	2	1	3	AFRO	2	1.1	2	2+5
475	2014	Nabyonga-Orem, J. et al.	Malaria treatment policy change in Uganda: what role did evidence play?	Malaria journal	4	Suisse	1	1	3	AFRO	2	5	2	2+5		facilitators: availability of high-quality evidence, contextualization of evidence, effective dissemination, the Ministry of Health's ability to lead the process, WHO intervention and regional professional network, existence of mutually trusting partnerships, availability of funding, tools, and resources	barriers: resistance of implementation managers, capacity of the health system, financial sustainability
476	2014	Nabyonga-Orem, J. et al.	Uptake of evidence in policy development: the case of user fees for health care in public health facilities in Uganda	BMC HEALTH SERVICES RESEARCH	4	Suisse	2	1	3	AFRO	2	1.1	2	2
477	2010	Naccarella, L. et al.	Evidence-informed primary health care workforce policy: are we asking the right questions?	Australian journal of primary health	1	Australia	2	1	3	OCEA	1	1.2	2	3
478	2021	Nakaganda, A. et al.	Expanding best practices for implementing evidence-based cancer control strategies in Africa: The 2019-2020 Africa Cancer Research and Control ECHO Program.	Journal of cancer policy	2	Uganda	2	2	5	AFRO	2	2.1	2	3
479	2016	Nathan, N. et al.	Effectiveness of a multicomponent intervention to enhance implementation of a healthy canteen policy in Australian primary schools: a randomised controlled trial.	The international journal of behavioral nutrition and physical activity	2	Australia	1	1	3	OCEA	1	2.4	2	3
480	2015	Naude, C.E. et al.	Research evidence and policy: qualitative study in selected provinces in South Africa and Cameroon.	Implementation science : IS	1	Afrique du sud	2	2	4	AFRO	2	1	2	3+5
481	2010	Negin, J. et al.	The evolution of primary heath care in Fiji: past, present and future.	Pacific health dialog	1	Australia	2	1	3	OCEA	2	5	2	3+4
482	2021	Neil-Sztramko, S.E. et al.	Methods to support evidence-informed decision-making in the midst of COVID-19: creation and evolution of a rapid review service from the National Collaborating Centre for Methods and Tools	BMC MEDICAL RESEARCH METHODOLOGY	1	Canada	1	1	3	NOAM	1	2.1	2	1
483	2013	Nelson, G.	Community psychology and transformative policy change in the neo-liberal era.	American journal of community psychology	1	Canada	3	2	3	NOAM	1	3.1	2	3
484	2023	Németh, B. et al.	Guidance on using real-world evidence from Western Europe in Central and Eastern European health policy decision making	JOURNAL OF COMPARATIVE EFFECTIVENESS RESEARCH	3	Hongrie	1	2	5	EUR	1	1	2	2
485	2019	Newman, J.	The Role of Uncertainty in Regulating E-Cigarettes: The Emergence of a Regulatory Regime, 2005-15	POLITICS & POLICY	1	Australia	3	3	4	INT	x	1.1	2	3
486	2018	Newson, R. et al.	Looking both ways: a review of methods for assessing research impacts on policy and the policy utilisation of research.	Health research policy and systems	1	Australia	2	3	4	INT	x	4.1	2	4
487	2021	Newson, R.S. et al.	Looking for evidence of research impact and use: A qualitative study of an Australian research-policy system	RESEARCH EVALUATION	1	Australia	5	1	3	OCEA	1	1	2	2+4
488	2021	Ng, W. et al.	Barriers and enablers influencing healthcare professionals' adoption of a biopsychosocial approach to musculoskeletal pain: a systematic review and qualitative evidence synthesis	PAIN	1	Australia	1	2	4	INT	x	4.2	1	3
489	2020	Nichols, T.R. et al.	The Role of Bias in Knowledge Translation: Lessons Learned from a Dissemination of Best Practices in Maternal Opioid Use.	The Journal of continuing education in the health professions	1	USA	2	1	2	NOAM	1	1	2	5			barriers: stigma, professional bias
490	2000	Niessen, L.W. et al.	The evidence-based approach in health policy and health care delivery	Social Science and Medicine	1	Pays-Bas	3	3	4	INT	x	3.1	2	3
491	2016	Northridge, M.E. et al.	Enhancing implementation science by applying best principles of systems science	HEALTH RESEARCH POLICY AND SYSTEMS	1	USA	2	3	4	INT	x	3.1	2	3
492	2019	Norton, T.C. et al.	Applying the Theoretical Domains Framework to understand knowledge broker decisions in selecting evidence for knowledge translation in low- and middle-income countries	Health Research Policy and Systems	3	USA	2	2	4	INT	2	2.1	2	1+2+5+10
493	2008	Nutbeam, D. et al.	What influences the transfer of research into health policy and practice? Observations from England and Australia	Public Health	1	Australia	2	2	4	INT	1	1.1	2	2+5
494	2010	Nyamtema, A. S.	Bridging the gaps in the Health Management Information System in the context of a changing health sector.	BMC medical informatics and decision making	5	Tanzanie	2	1	3	AFRO	2	2.1	2	3+4+9
495	2014	Nykiforuk, C. I. J. et al.	Cancer beliefs and prevention policies: comparing Canadian decision-maker and general population views.	Cancer causes & control : CCC	1	Canada	1	1	3	NOAM	1	1	2	3
496	2005	Nyonator, F. K. et al.	The Ghana community-based health planning and services initiative for scaling up service delivery innovation.	Health policy and planning	2	Ghana	2	1	3	AFRO	2	1	2	3+5
497	2008	O'Brien-Pallas, L. et al.	Challenges in getting workforce research in nursing used for decision-making in policy and practice: a Canadian perspective.	Journal of clinical nursing	1	Canada	1	1	3	NOAM	1	4.1	2	1
498	2023	Ogutu, E. et al.	Success in vaccination programming through community health workers: A case study of Nepal, Senegal, and Zambia	medRxiv	1	USA	1	2	4	INT	2	1.1	2	1+3
499	2019	Ohannessian, R. et al.	Health policy analysis of the non-implementation of HPV vaccination coverage in the pay for performance scheme in France.	European journal of public health	1	France	2	1	3	EUR	1	3.1	2	3+4
500	2021	Okeke, C. et al.	Exploring mechanisms that explain how coalition groups are formed and how they work to sustain political priority for maternal and child health in Nigeria using the advocacy coalition framework	HEALTH RESEARCH POLICY AND SYSTEMS	1	Nigeria	2	1	3	AFRO	2	1.1	2	3
501	2021	Oliveira, C.D. et al.	Barriers to implementing guideline recommendations to improve childbirth care: a rapid review of evidence	REVISTA PANAMERICANA DE SALUD PUBLICA-PAN AMERICAN JOURNAL OF PUBLIC HEALTH	2	Brazil	2	1	3	SAM	2	4.1.1	2	3
502	2017	Oliver, K.A. et al.	Defining 'evidence' in public health: a survey of policymakers' uses and preferences.	European journal of public health	1	UK	2	1	3	EUR	1	2.1	2	1
503	2012	Oliver, K. et al.	The human factor: re-organisations in public health policy.	Health policy (Amsterdam, Netherlands)	1	UK	2	1	2	EUR	1	3.1	2	3
504	2014	Oliver, K. et al.	A systematic review of barriers to and facilitators of the use of evidence by policymakers.	BMC health services research	1	UK	2	3	4	INT	x	4.2	2	2		facilitators: collaboration between researchers and policymakers, good relations, good capacity	barriers: limited access to relevant and high-quality research, lack of timely research
505	2014	Oliver, K. et al.	New directions in evidence-based policy research: a critical analysis of the literature.	Health research policy and systems	1	UK	2	3	4	INT	x	3.1	2	2
506	2015	Olkhanud, P.B. et al.	Improving occupational and environmental health in Mongolia through a multidisciplinary public-private international capacity building partnership	Annals of Global Health	1	Mongolie	2	1	3	ASI	2	1	2	3
507	2014	Ongolo-Zogo, P. et al.	Initiatives supporting evidence informed health system policymaking in Cameroon and Uganda: a comparative historical case study.	BMC health services research	1	Uganda	2	2	4	AFRO	2	1.1	2	5
508	2015	Ongolo-Zogo, P. et al.	Climate for evidence informed health system policymaking in Cameroon and Uganda before and after the introduction of knowledge translation platforms: a structured review of governmental policy documents.	Health research policy and systems	1	Uganda	2	2	4	AFRO	2	4.1	2	3+5
509	2018	Ongolo-Zogo, P. et al.	Assessing the influence of knowledge translation platforms on health system policy processes to achieve the health millennium development goals in Cameroon and Uganda: a comparative case study.	Health policy and planning	1	Uganda	2	2	4	AFRO	2	1.1	2	5
510	2020	Onwujekwe, O. et al.	Does improving the skills of researchers and decision-makers in health policy and systems research lead to enhanced evidence-based decision making in Nigeria?—A short term evaluation	PLoS ONE	1	Nigeria	5	1	3	AFRO	2	2.1	2	2+10			barriers: lack of authority, financial constraints
511	2019	Onwujekwe, O. et al.	Building the capacity of users and producers of evidence in health policy and systems research for better control of endemic diseases in Nigeria: a situational analysis.	Globalization and health	1	Nigeria	2	1	3	AFRO	2	2.1	2	2+10
512	2020	Onwujekwe, O. et al.	Impact of capacity building interventions on individual and organizational competency for HPSR in endemic disease control in Nigeria: a qualitative study	Implementation science : IS	1	Nigeria	2	1	3	AFRO	2	1	2	1+2+3+10		facilitators: positive group dynamics, good balance of skills, effective communication, involvement, leader's ability to innovate, personal interest	barriers: lack of funding, limited decision-making space, organizational bureaucracy, poor infrastructure
513	2015	Onwujekwe, O. et al.	Role and use of evidence in policymaking: an analysis of case studies from the health sector in Nigeria.	Health research policy and systems	1	Nigeria	2	1	3	AFRO	2	1.1	2	1		Facilitators: context-specific, accessible, and timely evidence
514	2012	Orem, J.N. et al.	Research, evidence and policymaking: the perspectives of policy actors on improving uptake of evidence in health policy development and implementation in Uganda.	BMC public health	4	Suisse	2	1	3	AFRO	2	1	2	2+5		facilitators: institutional strengthening for KT, research characteristics, dissemination, partnership, use of popular structures, separation of roles between researchers and policymakers, and between community and civil society
515	2024	Orešković, S. et al.	Healthcare professionals' perspective on managing the healthcare system in Croatia: a cross-sectional study.	Croatian medical journal	1	Croatie	1	1	3	EUR	2	1	2	9
516	2019	Oronje, R.N. et al.	Strengthening capacity to use research evidence in health sector policy-making: experience from Kenya and Malawi.	Health research policy and systems	3	Kenya	2	2	4	AFRO	2	1	2	2+10
517	2011	Orton, L. et al.	The use of research evidence in public health decision making processes: systematic review.	PloS one	1	UK	5	3	4	INT	x	4.2	2	2		facilitators: research targeting the needs of decision-makers, highlighting key research messages, capacity building	barriers: decision-makers' perception of evidence, gap between researchers and decision-makers, decision-making culture, competitive influence, practical constraints
518	2024	Owek, C.J. et al.	LESSONS LEARNED FROM COVID-19 MODELLING EFFORTS FOR POLICY DECISION-MAKING IN LOWER- AND MIDDLE-INCOME COUNTRIES	medRxiv	1	Kenya	1	2	4	INT	2	5	2	5		facilitators: strong relationships, open communication between researchers and policymakers, credibility of researchers, co-production of policy issues, integration of researchers into policymaking processes	barriers: competition among modelers, negative attitude of policymakers towards research, political influence, demand for quick results
519	2006	Oxman, A. D. et al.	Improving the use of research evidence in guideline development: 16. Evaluation.	Health research policy and systems	2	Norvège	2	3	4	INT	x	4.1	2	2
520	2013	Oyebode, O. et al.	Use of data from the Health Survey for England in obesity policy making and monitoring	Obesity Reviews	1	UK	1	1	3	EUR	1	4.1	2	1
521	2017	Ozisik, L. et al.	Vaccinating healthcare workers: Level of implementation, barriers and proposal for evidence-based policies in Turkey.	Human vaccines & immunotherapeutics	1	Turquie	1	1	3	ASI	2	4.1	2	3
522	2018	Ozturk, K. et al.	STAKEHOLDERS' PERCEPTIONS OF HEALTH TECHNOLOGY ASSESSMENT IN TURKEY.	International journal of technology assessment in health care	2	Turquie	1	1	3	ASI	2	1	2	1+2
523	2022	Padron-Monedero, A. et al.	Integrating technical and political views for a sustainable European Distributed Infrastructure on Population Health.	Archives of public health = Archives belges de sante publique	1	Espagne	2	2	5	EUR	1	1	2	3
524	2021	Paing, P.Y. et al.	Development of a knowledge broker group to support evidence-informed policy: lessons learned from Myanmar.	Health research policy and systems	1	Myanmar	2	1	3	ASI	2	1	2	2
525	2023	Paloumpi, E. et al.	Professional and governmental policy on community pharmacy: A 10-year policy review and comparative analysis (2008–2017)	Exploratory Research in Clinical and Social Pharmacy	1	UK	1	1	3	EUR	1	4.2	2	3+4
526	2019	Pandey, E. et al.	Affordability versus innovation: Is compulsory licensing the solution?	The International journal of risk & safety in medicine	1	Inde	2	2	4	INT	2	1.1	2	3+9
527	2020	Panero, M.S. et al.	The role of National Immunization Technical Advisory Groups (NITAG) in strengthening health system governance: Lessons from three middle-income countries-Argentina, Jordan, and South Africa (2017-2018).	Vaccine	2	USA	1	2	4	INT	2	1.1	2	3
528	2016	Parkhurst, J.O. et al.	What Constitutes "Good" Evidence for Public Health and Social Policy-making? From Hierarchies to Appropriateness	SOCIAL EPISTEMOLOGY	1	UK	3	3	4	INT	x	3.1	2	1
529	2024	Parnes, M. F. et al.	Translating research evidence into youth behavioral health policy and action: using a community-engaged storyboard approach.	Frontiers in public health	1	USA	2	1	3	NOAM	1	1.1	2	5
530	2022	Parnham, J.C. et al.	The UK's Free School Meals policy during the pandemic: a thematic content analysis of policy documents and debates	The Lancet	1	UK	1	1	3	EUR	1	1	2	3
531	2023	Parsons, J. A.	Improvidence, Precaution, and the Logical-Empirical Disconnect in UK Health Policy.	Health care analysis : HCA : journal of health philosophy and policy	1	UK	3	1	3	EUR	1	3.1	2	4
532	2020	Partridge, A. C. R. et al.	Lessons learned from descriptions and evaluations of knowledge translation platforms supporting evidence-informed policy-making in low- and middle-income countries: a systematic review.	Health research policy and systems	1	Canada	2	2	4	INT	2	4.2	2	5
533	2005	Pawson, R. et al.	Realist review - A new method of systematic review designed for complex policy interventions	Journal of Health Services Research and Policy	1	UK	2	3	4	INT	x	4.1.3	2	1+4
534	2017	Paz Aguilera, X. et al.	From instinct to evidence: the role of data in country decision-making in Chile.	Global health action	1	Chile	2	1	3	SAM	2	1	2	1+2
535	2015	Pearson, M. et al.	Policymaking 'under the radar': a case study of pesticide regulation to prevent intentional poisoning in Sri Lanka.	Health policy and planning	1	Sri Lanka	2	1	3	ASI	2	1.1	2	3
536	2012	Peckham, S.	Slaying sacred cows: Is it time to pull the plug on water fluoridation?	Critical Public Health	1	UK	2	3	4	INT	x	1	2	2
537	2017	Peng, Z. et al.	Barriers and enablers of the prevention of mother-to-child transmission of HIV/AIDS program in China: a systematic review and policy implications.	International journal of infectious diseases : IJID : official publication of the International Society for Infectious Diseases	1	China	1	1	3	ASI	1	4.2	2	3
538	2024	Penka, M.B. et al.	Addressing infodemic for pandemic preparedness in the digital age: a focus on Middle Africa.	Frontiers in public health	3	Cameroon	2	2	5	AFRO	2	4.1.2	2	2
539	2017	Perez-Escamilla, R.	Prevention of childhood obesity and food policies in Latin America: From research to practice	Annals of Nutrition and Metabolism	1	USA	5	2	5	SAM	2	1.1	2	5		facilitators: robust evidence, civil society-led advocacy, political will, legislation, and strategic coordination across sectors (including government, private sector, and civil society)
540	2014	Pericas-Beltran, J. et al.	Perception of Spanish primary healthcare nurses about evidence-based clinical practice: a qualitative study.	International nursing review	1	Spain	1	1	3	EUR	1	1.2	1	3
541	2012	Perrey, C. et al.	From scientific research to public health recommendation: male circumcision in the field of HIV prevention	SCIENCES SOCIALES ET SANTE	2	France	3	2	5	AFRO	2	3.1	2	3+5
542	2018	Petkovic, J. et al.	Do evidence summaries increase health policy-makers' use of evidence from systematic reviews? A systematic review.	Campbell systematic reviews	3	Canada	5	3	4	INT	x	4.2	2	1+2
543	2005	Petticrew, M. et al.	Natural experiments: An underused tool for public health?	Public Health	1	UK	2	1	3	EUR	1	1.1	2	1+4
544	2008	Petticrew, M. et al.	"We're not short of people telling us what the problems are. We're short of people telling us what to do": an appraisal of public policy and mental health.	BMC public health	1	UK	2	1	3	EUR	1	1	2	4
545	2013	Pettman, T.L. et al.	Using evidence in health promotion in local government: contextual realities and opportunities.	Health promotion journal of Australia : official journal of Australian Association of Health Promotion Professionals	1	Australia	2	1	3	OCEA	1	2.4	2	2+5	access to literature, ease of use of evidence, capacity building and organizational culture, partnership and mentoring between research and practice
546	2012	Peykari, N. et al.	Health research system evaluation in I.R. of Iran.	Archives of Iranian medicine	2	Iran	1	1	3	ASI	2	2.1	2	1+3+4
547	2015	Phillips, G. et al.	Working for the public health: politics, localism and epistemologies of practice.	Sociology of health & illness	1	UK	3	1	3	EUR	1	3.1	2	3
548	2008	Phillips, K.A. et al.	Challenges to the translation of genomic information into clinical practice and health policy: Utilization, preferences and economic value	CURRENT OPINION IN MOLECULAR THERAPEUTICS	1	USA	1	1	2	NOAM	x	4.1	1	5
549	2016	Phillips, S. et al.	Stakeholder learning for health sector reform in Lao PDR.	Health policy and planning	1	USA	2	1	3	ASI	2	1.1	2	4
550	2024	Piddington, G. et al.	Do policy actors have different views of what constitutes evidence in policymaking?	POLICY AND POLITICS	1	UK	3	2	4	EUR	1	5	2	1
551	2021	Pineo, H. et al.	Evidence-informed urban health and sustainability governance in two Chinese cities.	Buildings & cities	1	UK	5	2	3	ASI	1	1	2	2+3	evidences mandated by government departments, public opinion, economic priority
552	2020	Poehler, A.R. et al.	Factors Facilitating or Hindering Use of Evidence-Based Diabetes Interventions Among Local Health Departments	JOURNAL OF PUBLIC HEALTH MANAGEMENT AND PRACTICE	1	USA	2	1	2	NOAM	1	1	2	2		facilitators: awareness of EBPP (through face-to-face interactions, meetings), support from superiors and leadership, skill development, targeted messages, understanding, terminology	barriers: community adherence, limited resources, relevance of partners, lack of time
553	2014	Portnoy, B. et al.	Independent state health surveys: responding to the need for local population health data.	Journal of public health management and practice : JPHMP	2	USA	2	1	3	NOAM	1	1	2	1
554	2007	Poulos, R.G. et al.	Towards enhancing national capacity for evidence informed policy and practice in falls management: A role for a "Translation Task Group"?	Australia and New Zealand Health Policy	1	Australia	2	1	3	OCEA	x	1	2	5		facilitators: identifying clinical champions, seeking alternative funding, encouraging partnerships between researchers, decision-makers, and stakeholders	barriers: lack of funding and human resources, lack of economic data and research on implementation
555	2022	Poursheikhali, A. et al.	What the policy and stewardship landscape of a national health research system looks like in a developing country like Iran: a qualitative study	Health Research Policy and Systems	1	Iran	2	1	3	ASI	2	1	2	3
556	2019	Powis, K.M. et al.	Antiretroviral Prescribing Practices among Pregnant Women Living with HIV in the United States, 2008-2017	JAMA Network Open	1	USA	1	1	3	NOAM	1	2.2	1	3
557	2023	Prinja, S. et al.	Establishing a Health Technology Assessment Evidence Ecosystem in India's Pradhan Mantri Jan Arogya Yojana	HEALTH SYSTEMS & REFORM	1	India	2	1	3	ASI	2	3.1	2	1+9
558	2024	Puddy, R. W. et al.	Advancing Evidence-Based Public Health Policy: How Core Component Thinking Can Illuminate the Multilevel Nature of Public Health Policy.	Public health reports (Washington, D.C. : 1974)	2	USA	2	3	4	INT	x	4.1	2	3+4
559	2004	Pullin, A.S. et al.	Do conservation managers use scientific evidence to support their decision-making?	BIOLOGICAL CONSERVATION	1	UK	5	1	3	EUR	1	1	2	2
560	2019	Purtle, J. et al.	State Legislators' Support for Behavioral Health Parity Laws: The Influence of Mutable and Fixed Factors at Multiple Levels.	The Milbank quarterly	1	USA	2	1	3	NOAM	1	2.1	2	3
561	2020	Purtle, J. et al.	Dissemination Strategies to Accelerate the Policy Impact of Children's Mental Health Services Research.	Psychiatric services (Washington, D.C.)	1	USA	1	1	3	NOAM	1	4.1	2	1+3
562	2022	Purtle, J. et al.	Inter-agency collaboration is associated with increased frequency of research use in children's mental health policy making.	Health services research	1	USA	2	1	3	NOAM	1	2.1	2	2+9
563	2014	Quinn, E. et al.	How can knowledge exchange portals assist in knowledge management for evidence-informed decision making in public health?	BMC public health	2	Australia	2	3	4	INT	x	4.2	2	1+2		facilitators: knowledge exchange portal combined with targeted and personalized messages
564	2013	Qureshi, K.	It's not just pills and potions? depoliticising health inequalities policy in England.	Anthropology & medicine	1	UK	3	1	3	EUR	1	3.1	2	1+3
565	2023	Rajwar, E. et al.	The utilization of systematic review evidence in formulating India's National Health Programme guidelines between 2007 and 2021	HEALTH POLICY AND PLANNING	1	India	2	1	3	ASI	2	1	2	1
566	2019	Ramirez-Rubio, O. et al.	Urban health: an example of a "health in all policies" approach in the context of SDGs implementation	GLOBALIZATION AND HEALTH	3	Spain	2	2	4	INT	x	1	2	3+4
567	2018	Ramke, J. et al.	Evidence for national universal eye health plans	Bulletin of the World Health Organization	1	UK	2	2	4	INT	2	2.1	2	2
568	2016	Redwood, S. et al.	Integration of research and practice to improve public health and healthcare delivery through a collaborative 'Health Integration Team' model - a qualitative investigation	BMC HEALTH SERVICES RESEARCH	1	UK	2	1	1	EUR	1	1	2	3+5
569	2022	Reeve, E. et al.	Evidence-based policy implementation in the Pacific Islands	Obesity Reviews	1	Australia	1	2	5	OCEA	2	2.1	2	3		facilitators: strong political will, supervision	barriers: lack of clear responsibility, low level of supervision and political learning, industrial influence, decline of collaboration
570	2014	Regier, D.A. et al.	Public engagement in priority-setting: results from a pan-Canadian survey of decision-makers in cancer control.	Social science & medicine (1982)	3	Canada	3	1	3	NOAM	1	2.1	2	1+2
571	2017	Reid, G. et al.	Minding the gap: the barriers and facilitators of getting evidence into policy when using a knowledge-brokering approach	EVIDENCE & POLICY	2	UK	2	2	3	EUR	1	1	2	2+5+10
572	2008	Renfrew, M.J. et al.	Developing evidence-based recommendations in public health - Incorporating the views of practitioners, service users and user representatives	Health Expectations	1	UK	2	1	3	EUR	1	1	2	3
573	2015	Reschovsky, J. D. et al.	Factors Contributing to Variations in Physicians' Use of Evidence at The Point of Care: A Conceptual Model.	Journal of general internal medicine	3	USA	1	1	3	NOAM	1	4.1	1	2
574	2012	Rhoades, B.L. et al.	The Role of a State-Level Prevention Support System in Promoting High-Quality Implementation and Sustainability of Evidence-Based Programs	AMERICAN JOURNAL OF COMMUNITY PSYCHOLOGY	1	USA	3	1	2	NOAM	1	3.1	2	3
575	2017	Richter Sundberg, L. et al.	Reaching beyond the review of research evidence: a qualitative study of decision making during the development of clinical practice guidelines for disease prevention in healthcare.	BMC health services research	1	Sweden	2	1	3	EUR	1	1	2	3
576	2013	Ridde, V. et al.	An exploratory synthesis of knowledge brokering in public health	SANTE PUBLIQUE	1	Canada	2	3	4	INT	x	4.1.2	2	2+10
577	2009	Rivera, J.A.	Improving nutrition in Mexico: the use of research for decision making	NUTRITION REVIEWS	2	Mexique	1	1	3	SAM	2	2.1	2	1+2
578	2022	Robert, E. et al.	Contributing to collaborative health governance in Africa: a realist evaluation of the Universal Health Coverage Partnership.	BMC health services research	1	Canada	2	2	5	AFRO	2	1.1	2	2
579	2012	Roberts, H. et al.	'The Anglo-Saxon disease': a pilot study of the barriers to and facilitators of the use of randomised controlled trials of social programmes in an international context.	Journal of epidemiology and community health	1	UK	2	2	4	INT	x	1	2	1
580	2015	Rodríguez, D. C. et al.	Evidence-informed policymaking in practice: country-level examples of use of evidence for iCCM policy.	Health policy and planning	1	USA	2	2	4	AFRO	2	1.1	2	3
581	2024	Romano, I. et al.	Evidence-informed decision-making in public health in Canada: a qualitative exploration	JBI evidence implementation	5	Canada	2	1	3	NOAM	1	1	2	3	leadership
582	2013	Rosella, L. C. et al.	Pandemic H1N1 in Canada and the use of evidence in developing public health policies–a policy analysis.	Social science & medicine (1982)	1	Canada	3	1	3	NOAM	1	1	2	2
583	2000	Rosen, R.	Applying research to health care policy and practice: Medical and managerial views on effectiveness and the role of research	Journal of Health Services Research and Policy	3	UK	2	1	3	EUR	1	1.1	2	1+2
584	2024	Rouhani, S. et al.	Emerging models of de facto drug policy reforms in the United States.	Drug and alcohol dependence	1	USA	1	1	3	NOAM	1	1	2	3
585	2010	Rudan, I. et al.	Evidence-based priority setting for health care and research: tools to support policy in maternal, neonatal, and child health in Africa.	PLoS medicine	1	UK	1	2	5	AFRO	2	3.1	2	3
586	2016	Rutter, H. et al.	Towards a new model of evidence for public health	The Lancet	1	UK	1	1	3	EUR	1	1.1	2	1
587	2024	Sahota, R. et al.	Determinants of data use for programmatic evidence-based decision making at peripheral public health care centres in Haryana, India	CLINICAL EPIDEMIOLOGY AND GLOBAL HEALTH	1	UK	2	1	2	ASI	2	2.1	2	1+2		facilitators: management meeting with superiors, data-friendly and promoting culture, perceived data quality, incentives, basic software knowledge and skills.
588	2021	Sajadi, H.S. et al.	Policy options to increase motivation for improving evidence-informed health policy-making in Iran.	Health research policy and systems	1	Iran	2	1	3	ASI	2	5	2	2+3		facilitators: education, incentive programs, indicators for evaluating the impact of research on policymaking, appropriate funding mechanisms, interactions between researchers and policymakers, administrative processes, mandatory KT plan when submitting a research proposal
589	2024	Sajadi, H.S. et al.	Challenges in institutionalizing evidence-informed priority setting for health service packages: a qualitative document and interview analysis from Iran.	Health research policy and systems	1	Iran	2	1	3	ASI	2	1	2	3
590	2020	Salajan, A. et al.	To what extent does evidence support decision making during infectious disease outbreaks? A scoping literature review	EVIDENCE & POLICY	4	Sweden	3	1	4	EUR	x	4.1.2	2	2		facilitators: building skills, relationships, and transparent promotion of decision-making processes
591	2013	Salway, S. et al.	Towards equitable commissioning for our multiethnic society: a mixed-methods qualitative investigation of evidence utilisation by strategic commissioners and public health managers	Health Services and Delivery Research	1	UK	2	1	3	EUR	1	1	2	2	favorable environment, equip care planning managers, empower stakeholders	facilitators: consideration of ethnicity, strong commitment and resources, diversified workforce, collaborative partnerships, local, regional, and national infrastructure
592	2022	Sánchez-Nóchez, C.M. et al.	Benchmarking public policies to create healthy food environments compared to best practice: the Healthy Food Environment Policy Index in Guatemala.	Archives of public health = Archives belges de sante publique	3	Guatemala	2	1	3	SAM	2	1	2	3
593	2013	Sanneving, L. et al.	Health system capacity: maternal health policy implementation in the state of Gujarat, India.	Global health action	1	Sweden	2	1	2	ASI	2	1	2	3	lack of continuity, complexity of coordination, lack of trust, underutilization of the monitoring system
594	2017	Sarkies, M. N. et al.	The effectiveness of research implementation strategies for promoting evidence-informed policy and management decisions in healthcare: a systematic review.	Implementation science : IS	1	Australia	2	3	4	INT	x	4.2	2	3
595	2009	Savory, C.	Building knowledge translation capability into public-sector innovation processes	TECHNOLOGY ANALYSIS & STRATEGIC MANAGEMENT	1	UK	4	1	3	EUR	1	1.1	2	5
596	2020	Schleiff, M. J. et al.	Comparative analysis of country-level enablers, barriers and recommendations to strengthen institutional capacity for evidence uptake in decision-making.	Health research policy and systems	1	USA	2	2	4	INT	2	1.1	2	2
597	2018	Schmitt, C. L. et al.	Relationships Between Theoretically Derived Short-Term Outcomes and Support for Policy Among the Public and Decision-Makers.	Preventing chronic disease	3	USA	2	1	2	NOAM	1	1	2	3
598	2016	Schmitz, H.P.	The global health network on alcohol control: successes and limits of evidence-based advocacy	HEALTH POLICY AND PLANNING	1	USA	2	2	4	INT	2	1	2	2
599	2016	Schneider, E. C. et al.	State Fall Prevention Coalitions as Systems Change Agents: An Emphasis on Policy.	Health promotion practice	1	USA	2	1	3	NOAM	1	2.1	2	3		ffacilitators: active supporters of "coalition leads."	barriers: lack of funding
600	2015	Schneider, M. J. et al.	US chiropractors' attitudes, skills and use of evidence-based practice: A cross-sectional national survey.	Chiropractic & manual therapies	1	USA	1	1	3	NOAM	1	2.1	1	2			barriers: lack of time
601	2006	Schünemann, H. J. et al.	Improving the use of research evidence in guideline development: 13. Applicability, transferability and adaptation.	Health research policy and systems	5	Italy	2	3	4	INT	x	4.1	2	2
602	2023	Scott, J. T. et al.	SciComm Optimizer for Policy Engagement: a randomized controlled trial of the SCOPE model on state legislators' research use in public discourse.	Implementation science : IS	1	USA	2	1	3	NOAM	1	2.4	2	2
603	2019	Scott, J. T. et al.	Bridging the research-policy divide: Pathways to engagement and skill development.	The American journal of orthopsychiatry	1	USA	1	3	4	INT	x	3.9	2	2+10
604	2017	Scully, M. et al.	Competing with big business: a randomised experiment testing the effects of messages to promote alcohol and sugary drink control policy.	BMC public health	2	Australia	2	1	3	OCEA	1	2.4	2	3
605	2006	Sekimoto, M. et al.	Why are physicians not persuaded by scientific evidence? A grounded theory interview study.	BMC health services research	1	Japan	2	1	3	ASI	1	1	1	3
606	2015	Semenic, S. et al.	Decision-making and evidence use during the process of prenatal record review in Canada: a multiphase qualitative study	BMC PREGNANCY AND CHILDBIRTH	1	Canada	1	1	3	NOAM	1	1	2	1+2
607	2020	Sepehri, A. et al.	Which study outcomes change practice.	Injury	1	USA	1	3	4	INT	x	4.1	2	1
608	2019	Shaxson, L.	Uncovering the practices of evidence-informed policy-making	PUBLIC MONEY & MANAGEMENT	1	UK	3	2	4	INT	1	3.1	2	3
609	2014	Shearer, J. C. et al.	Exchanging and using research evidence in health policy networks: a statistical network analysis.	Implementation science : IS	1	Canada	2	1	3	AFRO	2	2.1	2	2		facilitators: centrality of actors (connection)
610	2018	Shearer, J.C. et al.	Evidence-informed policymaking and policy innovation in a low-income country: does policy network structure matter?	EVIDENCE & POLICY	3	USA	3	1	3	AFRO	2	1.1	2	2+3		facilitators: heterogeneous network
611	2013	Shepperd, S. et al.	Challenges to using evidence from systematic reviews to stop ineffective practice: an interview study	JOURNAL OF HEALTH SERVICES RESEARCH & POLICY	1	UK	2	1	2	EUR	1	1	2	1+2+4			barriers: contradictions within the healthcare system resulting from policies, managing large amounts of evidence, difficulty adapting evidence to the local context, expectations of patients or parents, influence of industry, lack of a system for monitoring the application of recommendations, availability of different codes for the same procedure
612	2023	Shikako, K. et al.	Applying behaviour change models to policy-making: development and validation of the Policymakers’ Information Use Questionnaire (POLIQ)	Health Research Policy and Systems	1	Canada	2	1	3	NOAM	1	2.1	2	2
613	2012	Shoo, R. et al.	The place of knowledge management in influencing lasting health change in Africa: an analysis of AMREF's progress.	The Pan African medical journal	3	Kenya	2	2	5	AFRO	2	5	2	2
614	2015	Shroff, Z. et al.	Incorporating research evidence into decision-making processes: researcher and decision-maker perceptions from five low- and middle-income countries.	Health research policy and systems	4	Switzerland	2	2	4	INT	2	1.1	2	2
615	2019	Siagian, R.C. et al.	Gap analysis for drug development policy-making: An attempt to close the gap between policy and its implementation.	PloS one	1	Indonesia	5	1	3	ASI	2	2.1	2	3
616	2023	Sié, A. et al.	Understanding evidence ecosystems: What influences the production, translation, and use of modeled evidence in Burkina Faso, Nigeria, India, and Kenya?	Gates open research	1	Burkina Faso	5	2	4	INT	2	5	2	1+2+5
617	2015	Silva, M.L. et al.	A literature review to identify factors that determine policies for influenza vaccination.	Health policy (Amsterdam, Netherlands)	1	France	2	3	4	INT	x	4.1	2	3
618	2016	Silva, M.L. et al.	Influenza vaccination policy-making processes in France and The Netherlands: Framework and determinants	HEALTH POLICY	1	France	2	2	4	EUR	1	1	2	1+3
619	2021	Smith, E.A. et al.	A review of the quantitative effectiveness evidence synthesis methods used in public health intervention guidelines	BMC PUBLIC HEALTH	1	UK	2	1	3	EUR	1	4.1	2	1+4
620	2010	Smith, K.	Research, policy and funding - academic treadmills and the squeeze on intellectual spaces.	The British journal of sociology	1	UK	3	2	4	EUR	1	3.1	2	4
621	2013	Smith, K.E.	Understanding the Influence of Evidence in Public Health Policy: What Can We Learn from the "Tobacco Wars'?	SOCIAL POLICY & ADMINISTRATION	1	UK	3	1	3	EUR	1	1.1	2	2
622	2014	Smith, K.E.	The politics of ideas: The complex interplay of health inequalities research and policy	SCIENCE AND PUBLIC POLICY	1	UK	5	1	3	EUR	1	1	2	3
623	2021	Smith, K.E. et al.	Evidence use in E-cigarettes debates: scientific showdowns in a 'wild west' of research	BMC public health	1	UK	2	1	3	EUR	1	1	2	2
624	2018	Smith, K.E. et al.	Networks, advocacy and evidence in public health policymaking: insights from case studies of European Union smoke-free and English health inequalities policy debates	EVIDENCE & POLICY	1	UK	3	2	4	EUR	1	1.1	2	2
625	2023	Smith, M.J. et al.	Contextual influences on the role of evidence in e-cigarette recommendations: a multi-method analysis of international and national jurisdictions.	Evidence & policy : a journal of research, debate and practice	1	UK	3	2	4	INT	1	5	2	2	scope of recommendations, epidemiology, policy history, decisions made over time reshaping the external context
626	2016	Smith, T.A. et al.	Selecting, Adapting, and Implementing Evidence-based Interventions in Rural Settings: An Analysis of 70 Community Examples	JOURNAL OF HEALTH CARE FOR THE POOR AND UNDERSERVED	5	USA	2	1	3	NOAM	1	1	2	3
627	2016	Snilstveit, B. et al.	Evidence & Gap Maps: A tool for promoting evidence informed policy and strategic research agendas	Journal of Clinical Epidemiology	3	UK	2	3	4	INT	x	3.1	2	1
628	2019	Soll, R.F. et al.	Evidence-Based Practice: Improving the Quality of Perinatal Care	Neonatology	5	USA	1	3	4	INT	x	4.1	2	2+3
629	1997	Soumerai, S. B. et al.	Determinants of change in Medicaid pharmaceutical cost sharing: does evidence affect policy?	The Milbank quarterly	1	USA	2	1	3	NOAM	1	1	2	2		facilitators: alignment of the interests of patient advocates and pharmaceutical industries, relevant research identified and communicated to policymakers	barriers: lack of political power, capacity, and infrastructure, decisions made in crisis situations, compartmentalized budget, lack of patient advocates (advocacy), lack of timely research
630	2020	South, E. et al.	Use and value of systematic reviews in English local authority public health: a qualitative study	BMC PUBLIC HEALTH	1	UK	2	1	3	EUR	1	1	2	1			barriers: complexity of decision-making, limited number of systematic reviews available according to the public health topic (including the broad determinants of health, a narrow field of study that does not reflect the complexity of decisions)
631	2013	Souza, F.M.A. et al.	Use of evidence-based results in governmental decision-making processes in the Brazilian ministry of health	Sexually Transmitted Infections	2	Brazil	1	1	3	SAM	2	1	2	1
632	2020	Speroni, K.G. et al.	Use of Evidence-based Practice Models and Research Findings in Magnet-Designated Hospitals Across the United States: National Survey Results.	Worldviews on evidence-based nursing	5	USA	1	1	3	NOAM	1	1	2	2+5		implementation facilitators: nursing leadership, dissemination of results, committed and educated nurses
633	2022	Stadelmaier, J. et al.	Using GRADE Evidence to Decision frameworks to support the process of health policy-making: an example application regarding taxation of sugar-sweetened beverages	EUROPEAN JOURNAL OF PUBLIC HEALTH	1	Germany	2	1	3	EUR	1	1.1	2	3
634	2018	Ståhl, C. et al.	Applying theories to better understand socio-political challenges in implementing evidence-based work disability prevention strategies.	Disability and rehabilitation	1	Sweden	5	2	4	INT	1	1.1	2	3	implementation factors: social insurance system design, access to care, health infrastructure, labor market policy, level of employer responsibility, regulatory environment, general awareness of the issues related to the employment retention program
635	2019	Steels, S. et al.	The role of real-world data in the development of treatment guidelines: a case study on guideline developers' opinions about using observational data on antibiotic prescribing in primary care	BMC HEALTH SERVICES RESEARCH	1	UK	2	1	3	EUR	1	1.1	2	1
636	2004	Stevens, A. et al.	Health technology assessment in England and Wales	INTERNATIONAL JOURNAL OF TECHNOLOGY ASSESSMENT IN HEALTH CARE	1	UK	1	2	4	EUR	1	3.1	2	1
637	2015	Stewart, E. et al.	Black magic' and 'gold dust': the epistemic and political uses of evidence tools in public health policy making	EVIDENCE & POLICY	1	UK	3	1	3	EUR	1	1.1	2	1+2
638	1993	Stocking, B.	Implementing the findings of Effective Care in Pregnancy and Childbirth in the United Kingdom.	The Milbank quarterly	2	UK	2	1	3	EUR	1	3.1	2	1+3
639	2011	Straus, S.E. et al.	Knowledge translation is the use of knowledge in health care decision making	Journal of Clinical Epidemiology	1	Canada	2	3	4	INT	x	4.1	2	5
640	2011	Stuart, C. et al.	Evidence-based practice in group care: The effects of policy, research, and organizational practices	Child Welfare	1	Canada	5	1	2	NOAM	1	1	1	3
641	2018	Stucki, I.	Evidence-based arguments in direct democracy: The case of smoking bans in Switzerland.	Evaluation and program planning	1	Switzerland	5	1	3	EUR	1	1.1	2	2
642	2003	Tanenbaum, S.	Evidence-based practice in mental health: practical weaknesses meet political strengths	JOURNAL OF EVALUATION IN CLINICAL PRACTICE	1	USA	1	1	3	NOAM	1	1	2	3
643	2005	Tanenbaum, S.J.	Evidence-based practice as mental health policy: Three controversies' and a caveat	HEALTH AFFAIRS	1	USA	2	3	4	INT	x	3.1	2	3
644	2022	Tangcharoensathien, V. et al.	Health Policy and Systems Research Capacities in Ethiopia and Ghana: Findings From a Self-Assessment.	Global health, science and practice	2	Thailand	2	2	4	AFRO	2	5	2	1+3			barriers: limited government funding for research, inflexibility in implementing the research budget, dependence on funders
645	2019	Tantivess, S. et al.	Utilisation of evidence from Thailand's National Health Examination Survey in policy development: finding the weakest link.	Health research policy and systems	2	Thailand	2	1	3	ASI	2	1	2	1+2+5			barriers: lack of governance of the health surveillance system
646	2023	Tariq, S. et al.	Evidence - Informed Policy Formulation and Implementation: A Case Study of 'Clean Air Policy' in Punjab, Pakistan	ANNALS OF KING EDWARD MEDICAL UNIVERSITY LAHORE PAKISTAN	1	Pakistan	1	1	2	ASI	2	1.1	2	3
647	2014	Teerawattananon, Y. et al.	Evidence-informed policy formulation: the case of the voucher scheme for maternal and child health in Myanmar.	WHO South-East Asia journal of public health	2	Thailand	2	1	3	ASI	2	1	2	3
648	2016	Teerawattananon, Y. et al.	The influence of cost-per-DALY information in health prioritisation and desirable features for a registry: a survey of health policy experts in Vietnam, India and Bangladesh.	Health research policy and systems	2	Thailand	2	2	4	ASI	2	1	2	1+9			barriers: limited knowledge of policymakers, insufficient human resources, lack of connection between researchers and health authorities
649	2021	Tiwari, B.B. et al.	Translating evidence into policy: opinions and insights of Health Researchers and Policymakers in Nepal.	BMC health services research	1	Nepal	2	1	3	ASI	2	1	2	2+5		facilitators: publication of a one-page research summary, a nationally representative survey (especially quantitative studies), cost-benefit analysis, involvement of policymakers during research	barriers: low credibility of information, poorly targeted dissemination, insufficient policy-based research, weak link between researchers and policymakers
650	2022	Tobin, R. et al.	Critical factors that affect the functioning of a research and evaluation capacity building partnership: A causal loop diagram.	PloS one	1	Australia	5	1	3	OCEA	1	1	2	1+3+4
651	2013	Tomm-Bonde, L. et al.	Fading vision: knowledge translation in the implementation of a public health policy intervention.	Implementation science : IS	1	Canada	2	1	2	NOAM	1	1	2	3+5
652	2015	Tran, N.T.	Improving programme implementation through embedded implementation research (iPIER)	Tropical Medicine and International Health	4	Switzerland	2	2	4	INT	2	1	2	1+3
653	2014	Traynor, R. et al.	Knowledge brokering in public health: a tale of two studies.	Public health	1	Canada	2	1	3	NOAM	1	5	2	2+10
654	2005	Treloar, C. et al.	Incorporating the message: Research dissemination with the injecting drug use field	International Journal of Health Promotion and Education	1	Australia	2	1	3	OCEA	1	1.1	2	2
655	2018	Tudisca, V. et al.	Development of measurable indicators to enhance public health evidence-informed policy-making.	Health research policy and systems	2	Italy	2	2	4	EUR	1	1.3	2	2+3
656	2006	Tugwell, P. et al.	Systematic reviews and knowledge translation.	Bulletin of the World Health Organization	1	Canada	2	3	4	INT	x	1.1	2	5
657	2019	Tyler, I. et al.	Evidence use in equity focused health impact assessment: a realist evaluation.	BMC public health	2	Canada	2	2	2	NOAM	x	1	2	1		facilitators: "knowledge brokering"	barriers: lack of representativeness of academic sources, lack of return on investment
658	2012	Uneke, C.J. et al.	Promotion of evidence-informed health policymaking in Nigeria: Bridging the gap between researchers and policymakers	GLOBAL PUBLIC HEALTH	1	Nigeria	2	1	3	AFRO	2	1.2	2	5+9
659	2018	Uneke, C.J. et al.	Promoting Researchers and Policy-Makers Collaboration in Evidence-Informed Policy-Making in Nigeria: Outcome of a Two-Way Secondment Model between University and Health Ministry.	International journal of health policy and management	1	Nigeria	2	1	3	AFRO	2	2.1	2	5+9
660	2015	Uneke, C.J. et al.	Enhancing the Capacity of Policy-Makers to Develop Evidence-Informed Policy Brief on Infectious Diseases of Poverty in Nigeria.	International journal of health policy and management	1	Nigeria	2	1	3	AFRO	2	2.1	2	2+10
661	2015	Uneke, C.J. et al.	Improving Nigerian health policymakers' capacity to access and utilize policy relevant evidence: outcome of information and communication technology training workshop.	The Pan African medical journal	1	Nigeria	2	1	3	AFRO	2	1	2	1+2
662	2019	Uneke, C.J. et al.	Fostering access to and use of contextualised knowledge to support health policy-making: Lessons from the Policy Information Platform in Nigeria	Health Research Policy and Systems	1	Nigeria	2	1	3	AFRO	2	2.1	2	1+2		facilitators: use of systematic reviews, policy briefs, and rapid responses, policy information platform	barriers: lack of ability to access evidence relevant to policy and transform it into policy, lack of knowledge of political information platforms, limited ability to use data
663	2015	Uneke, C.J. et al.	Implementation of a health policy advisory committee as a knowledge translation platform: the Nigeria experience.	International journal of health policy and management	1	Nigeria	2	1	3	AFRO	2	1	2	5+6
664	2023	Uneke, C.J. et al.	Institutional roles, structures, funding and research partnerships towards evidence-informed policy-making: a multisector survey among policy-makers in Nigeria.	Health research policy and systems	1	Nigeria	2	1	3	AFRO	2	2.1	2	2+3
665	2020	Uneke, C.J. et al.	Lessons Learned from Strategies for Promotion of Evidence-to-Policy Process in Health Interventions in the ECOWAS Region: A Rapid Review.	Nigerian medical journal : journal of the Nigeria Medical Association	1	Nigeria	1	2	5	AFRO	2	4.1.1	2	3
666	2020	Uneke, C.J. et al.	Promoting the use of evidence in health policymaking in the ECOWAS region: the development and contextualization of an evidence-based policymaking guidance.	Globalization and health	1	Nigeria	2	2	5	AFRO	2	4.1	2	2
667	2022	Uneke, C.J. et al.	Promoting the use of evidence in health policy-making in the economic commission of the West African States Region: Exploring the perception of policy-makers on the necessity of an evidence-based policy-making guidance.	Annals of African medicine	1	Nigeria	1	2	4	AFRO	2	1	2	2
668	2017	Uneke, C.J. et al.	An Assessment of National Maternal and Child Health Policy-Makers' Knowledge and Capacity for Evidence- Informed Policy-Making in Nigeria.	International journal of health policy and management	1	Nigeria	2	1	3	AFRO	2	2.1	2	2
669	2017	Uneke, C.J. et al.	An assessment of policymakers’ engagement initiatives to promote evidence informed health policy making in Nigeria	Pan African Medical Journal	1	Nigeria	2	1	3	AFRO	2	4.1	2	2
670	2017	Uneke, C.J. et al.	Improving maternal and child health policymaking processes in Nigeria: an assessment of policymakers' needs, barriers and facilitators of evidence-informed policymaking.	Health research policy and systems	1	Nigeria	2	1	3	AFRO	2	2.1	2	2		facilitators: strengthening policymakers' capacity to use evidence, appropriate dissemination of results, policymakers' involvement in research design and execution, aligning research with policymakers' needs	barriers: insufficient capacity to conduct policy-relevant research, insufficient budget allocation for research, policymakers' indifference to evidence, poor dissemination of evidence to policymakers, lack of interaction between researchers and policymakers
671	2017	Uneke, C.J. et al.	Using equitable impact sensitive tool (EQUIST) and knowledge translation to promote evidence to policy link in maternal and child health: report of first EQUIST training workshop in Nigeria.	The Pan African medical journal	1	Nigeria	2	1	3	AFRO	2	5	2	5
672	2022	Ungsuchaval, T. et al.	Advocating evidence-informed policy in Thailand: The case of the development of bicycle commuting policy framework	CASE STUDIES ON TRANSPORT POLICY	1	Thailand	5	1	3	ASI	2	1	2	2
673	2006	Upton, D. et al.	Knowledge and use of evidence-based practice by allied health and health science professionals in the United Kingdom.	Journal of allied health	1	UK	6	1	3	EUR	1	1	1	2			barriers to the implementation of EBP: time and funding
674	2016	Uzochukwu, B. S. C. et al.	The challenge of bridging the gap between researchers and policy makers: experiences of a Health Policy Research Group in engaging policy makers to support evidence informed policy making in Nigeria.	Globalization and health	1	Nigeria	2	1	3	AFRO	2	1	2	5			barriers: policymakers' ability to request and obtain research, communication problems between researchers, donors, and policymakers, management of GRIPP's political processes, some policymakers' unwillingness to use research, limited research funding, resistance to change
675	2020	Uzochukwu, B. S. C. et al.	Health technology assessment and priority setting for universal health coverage: a qualitative study of stakeholders' capacity, needs, policy areas of demand and perspectives in Nigeria.	Globalization and health	1	Nigeria	2	1	3	AFRO	2	1	2	1+3
676	2024	Uzochukwu, B. S. C. et al.	A health technology assessment of COVID-19 vaccination for Nigerian decision-makers: Identifying stakeholders and pathways to support evidence uptake.	Health research policy and systems	1	Nigeria	2	1	3	AFRO	2	1	2	1+2
677	2017	van de Goor, I. et al.	Determinants of evidence use in public health policy making: Results from a study across six EU countries.	Health policy (Amsterdam, Netherlands)	1	The Netherlands	2	2	5	EUR	1	1	2	2	factors: user characteristics and media role		barriers: lack of concrete evidence that is useful locally, cost of evidence, lack of common understanding
678	2018	van der Graaf, P. et al.	Localising and tailoring research evidence helps public health decision making	HEALTH INFORMATION AND LIBRARIES JOURNAL	1	UK	3	1	3	EUR	1	1	2	2
679	2021	van der Graaf, P. et al.	Co-production in local government: process, codification and capacity building of new knowledge in collective reflection spaces. Workshops findings from a UK mixed methods study	Health Research Policy and Systems	1	UK	2	1	3	EUR	1	5	2	1+2		facilitators: governance structure, codification of evidence through a local systemic approach, continuous program evaluation, absorption capacity of local authorities, integration capacity of co-produced knowledge, relationship between researchers and local authorities
680	2020	VanDevanter, N. et al.	A qualitative assessment of factors influencing implementation and sustainability of evidence-based tobacco use treatment in Vietnam health centers	IMPLEMENTATION SCIENCE	1	USA	2	1	3	ASI	2	1	2	3		facilitators: training, tools that increase knowledge and self-efficacy, patient demand for treatment, and a referral system that reduces the burden on providers
681	2013	van Loon, J. H. M. et al.	The use of evidence-based outcomes in systems and organizations providing services and supports to persons with intellectual disability.	Evaluation and program planning	3	The Netherlands	5	2	4	INT	x	1.1	2	2
682	2020	Varallyay, N. I. et al.	How does embedded implementation research work? Examining core features through qualitative case studies in Latin America and the Caribbean.	Health policy and planning	1	USA	2	2	5	SAM	2	1.1	2	2
683	2020	Veitch, J. et al.	Increasing translation of research evidence for optimal park design: a qualitative study with stakeholders.	The international journal of behavioral nutrition and physical activity	1	Australia	1	1	3	OCEA	1	1	2	5		facilitators: relationships, accessibility of research	barriers: time, cost, access, relevance of research
684	2022	Verboom, B. et al.	Mapping the Qualitative Evidence Base on the Use of Research Evidence in Health Policy-Making: A Systematic Review.	International journal of health policy and management	1	UK	2	3	4	INT	x	4.2	2	2+4
685	2018	Visram, S. et al.	Capacity for evidence-informed policymaking across Europe: development and piloting of a multistakeholder survey	PUBLIC HEALTH	1	UK	2	2	5	EUR	x	5	2	2+10			barriers: lack of understanding by policymakers and lack of interaction with researchers
686	2016	Vogel, J. P. et al.	Barriers, Facilitators and Priorities for Implementation of WHO Maternal and Perinatal Health Guidelines in Four Lower-Income Countries: A GREAT Network Research Activity.	PloS one	4	Switzerland	5	2	4	AFRO	2	5	2	3
687	2013	Vogel, J. P. et al.	Policymakers' and other stakeholders' perceptions of key considerations for health system decisions and the presentation of evidence to inform those considerations: an international survey.	Health research policy and systems	1	Australia	2	2	4	INT	x	2.1	2	2		facilitators: systematic consideration of available evidence
688	2021	Votruba, N. et al.	EVITA 2.0, an updated framework for understanding evidence-based mental health policy agenda-setting: tested and informed by key informant interviews in a multilevel comparative case study.	Health research policy and systems	1	UK	2	1	3	AFRO	2	1.1	2	2
689	2011	Wahabi, H. A. et al.	Innovative teaching methods for capacity building in knowledge translation.	BMC medical education	1	Saudi Arabia	2	1	3	ASI	1	1	2	2+5+10
690	2019	Walker, L. A. et al.	Supporting evidence-informed policy and scrutiny: A consultation of UK research professionals.	PloS one	1	UK	5	1	3	EUR	1	1	2	6
691	2017	Walls, H. et al.	The many meanings of evidence: a comparative analysis of the forms and roles of evidence within three health policy processes in Cambodia.	Health research policy and systems	1	UK	2	1	3	AFRO	2	1.1	2	2
692	2020	Walsh, C. M. et al.	How actors, processes, context and evidence influenced the development of Malawi's Health Sector Strategic Plan II.	The International journal of health planning and management	1	Germany	2	1	3	AFRO	2	1	2	2+3
693	2017	Waqa, G. et al.	Factors affecting evidence-use in food policy-making processes in health and agriculture in Fiji.	BMC public health	1	Fiji	2	1	3	OCEA	2	1	2	2		facilitators: the willingness of organizations to create a culture of using evidence	barriers: lack of resources, low technical support for skills development, lack of a clear strategy for improving evidence-use skills, procedures for engaging with other stakeholders from various sectors, inconsistent support from senior management
694	2013	Waqa, G. et al.	Participants' perceptions of a knowledge-brokering strategy to facilitate evidence-informed policy-making in Fiji.	BMC public health	1	Fiji	2	1	3	OCEA	2	1	2	2+10			barriers: lack of knowledge about the source of data, insufficient time to develop "EB briefs", lack of resources to access and manage evidence
695	2013	Waqa, G. et al.	How do we drive the use of evidence in public policymaking?: A case study from Fiji	Obesity Research and Clinical Practice	1	Fiji	1	1	3	OCEA	2	1.1	2	1			barriers: lack of local evidence, resources to access and manage evidence, lack of dedicated time
696	2017	Waqa, G. et al.	Exploring the dynamics of food-related policymaking processes and evidence use in Fiji using systems thinking.	Health research policy and systems	1	Fiji	2	1	3	OCEA	2	1.2	2	2+3		facilitators: capacity building for policy development and research competence, strengthening coordination between ministries	barriers to the use of evidence in food policy: consultation, stakeholder engagement, access to and use of evidence, delays in policy processes
697	2013	Wathen, C.N. et al.	Exploring the uptake and framing of research evidence on universal screening for intimate partner violence against women: a knowledge translation case study	HEALTH RESEARCH POLICY AND SYSTEMS	1	Canada	2	3	4	INT	x	1.1	2	5
698	2011	Wathen, C.N. et al.	Talk, trust and time: a longitudinal study evaluating knowledge translation and exchange processes for research on violence against women	IMPLEMENTATION SCIENCE	1	Canada	2	1	3	NOAM	1	2.1	2	5
699	2002	Weatherly, H. et al.	Using evidence in the development of local health policies. Some evidence from the United Kingdom.	International journal of technology assessment in health care	1	UK	1	1	3	EUR	1	2.1	2	1+2+9			barriers: lack of time and availability, difficulty in synthesizing information at the local level
700	2023	Weber, M. et al.	Testing Multiple Methods to Effectively Promote Use of a Knowledge Portal to Health Policy Makers: Quasi-Experimental Evaluation.	Journal of medical Internet research	1	USA	1	1	3	NOAM	1	2.1	2	2+10
701	2017	Wei, Y. et al.	Perceptions of health technology assessment knowledge translation in China: A qualitative study on HTA researchers and policy-makers	International Journal of Healthcare Technology and Management (IJHTM)	1	China	2	1	3	ASI	1	1	2	1+5	knowledge translation (KT) process, alignment between research and decision-making, research characteristics, communication between researchers and policymakers, support and resources for knowledge translation (KT)
702	2013	Welch, V.A. et al.	Health equity: evidence synthesis and knowledge translation methods.	Systematic reviews	1	Canada	5	3	4	INT	x	1	2	4+5
703	2020	Wenzel, L.-A. et al.	How do health professionals prioritize clinical areas for implementation of evidence into practice? A cross-sectional qualitative study.	JBI evidence implementation	1	Australia	2	1	3	OCEA	1	1	2	3+9
704	2024	Wheeler, J. et al.	Informing policy via dynamic models: Cholera in Haiti	PLOS COMPUTATIONAL BIOLOGY	1	USA	4	1	3	SAM	2	1.1	2	1
705	2008	White, F. et al.	Community health case studies selected from developing and developed countries - common principles for moving from evidence to action	ARCHIVES OF MEDICAL SCIENCE	1	Canada	1	2	4	INT	x	1.1	2	5
706	2021	White, J. et al.	Translating evidence into practice: a longitudinal qualitative exploration of allied health decision-making.	Health research policy and systems	1	Australia	2	3	4	INT	x	1.1	2	5+9
707	2018	White, R. G. et al.	Evidence-informed policy making at country level: lessons learned from the South African Tuberculosis Think Tank.	The international journal of tuberculosis and lung disease : the official journal of the International Union against Tuberculosis and Lung Disease	1	UK	1	1	3	AFRO	2	1	2	3
708	2016	Whiteford, H.A. et al.	How Did Youth Mental Health Make It Onto Australia's 2011 Federal Policy Agenda?	SAGE OPEN	2	Australia	3	1	3	OCEA	1	4.2	2	3
709	2004	Whitehead, M. et al.	Evidence for public health policy on inequalities: 2: assembling the evidence jigsaw.	Journal of epidemiology and community health	1	UK	2	3	4	INT	x	1	2	1
710	2020	Whyle, E. et al.	Social values and health systems in health policy and systems research: a mixed-method systematic review and evidence map	HEALTH POLICY AND PLANNING	1	South Africa	2	3	4	INT	x	4.2	2	1
711	2016	Wickremasinghe, D. et al.	Taking knowledge users' knowledge needs into account in health: an evidence synthesis framework	HEALTH POLICY AND PLANNING	1	UK	2	3	4	INT	x	4.1	2	1
712	2024	Williams, C. et al.	Experiences of research-policy engagement in policy-making processes.	Public health research & practice	1	Australia	2	1	3	OCEA	1	1	2	6		facilitators: leadership, connections	barriers to collaboration between researchers and policymakers: budget, political risk, structural barriers
713	2023	Williams, M.J. et al.	The use of network meta-analysis in updating WHO living maternal and perinatal health recommendations	BMJ GLOBAL HEALTH	5	Australia	2	3	4	INT	x	1.1	2	1
714	2019	Williamson, A. et al.	Increasing the capacity of policy agencies to use research findings: A stepped-wedge trial	Health Research Policy and Systems	3	Australia	2	1	3	OCEA	1	2.4	2	2
715	2019	Williamson, A. et al.	How was research engaged with and used in the development of 131 policy documents? Findings and measurement implications from a mixed methods study.	Implementation science : IS	3	Australia	2	1	3	OCEA	1	5	2	2		facilitators: access to consultants and relationships with researchers
716	2016	Willmott, M. et al.	Making the case for investment in public health: experiences of Directors of Public Health in English local government	JOURNAL OF PUBLIC HEALTH	1	UK	2	1	3	EUR	1	1	2	9
717	2007	Wilson, D. C. et al.	Using research-based knowledge to underpin waste and resources policy.	Waste management & research : the journal of the International Solid Wastes and Public Cleansing Association, ISWA	1	UK	5	1	3	EUR	1	1.1	2	1+2
718	2011	Wilson, H. et al.	'Balancing acts': The politics and processes of smokefree area policymaking in a small state	Health Policy	1	New Zealand	2	1	3	OCEA	1	1	2	3
719	2015	Wilson, M.G. et al.	A process evaluation accompanying an attempted randomized controlled trial of an evidence service for health system policymakers	Health Research Policy and Systems	1	Canada	2	1	2	NOAM	1	2.4	2	1
720	2023	Windle, A. et al.	Factors that influence evidence-informed meso-level regional primary health care planning: a qualitative examination and conceptual framework.	Health research policy and systems	1	Australia	2	1	3	OCEA	1	1.1	2	2
721	2009	Woelk, G. et al.	Translating research into policy: lessons learned from eclampsia treatment and malaria control in three southern African countries.	Health research policy and systems	1	Zimbabwe	2	2	4	AFRO	2	1.1	2	2+5	previous experiences with specific interventions, local champions, international and stakeholder networks, and researcher involvement in policy development
722	2024	Wolfenden, L. et al.	Research outcomes informing the selection of public health interventions and strategies to implement them: A cross-sectional survey of Australian policy-maker and practitioner preferences.	Health research policy and systems	1	Australia	2	1	3	OCEA	1	2.1	2	1
723	2020	Wu, S. et al.	What steps can researchers take to increase research uptake by policymakers? A case study in China.	Health policy and planning	1	Singapore	2	1	3	ASI	1	1.1	2	2	perceived importance of health issues addressed by research, relevance of research to policymakers' needs and governments' priorities, quality of research, and composition of the research team
724	2015	Wye, L. et al.	Evidence based policy making and the 'art' of commissioning - how English healthcare commissioners access and use information and academic research in 'real life' decision-making: an empirical qualitative study.	BMC health services research	1	UK	2	1	3	EUR	1	1.1	2	1+2
725	2017	Yazdani, S. et al.	Developing a decision support system to link health technology assessment (HTA) reports to the health system policies in Iran.	Health policy and planning	1	Iran	2	1	3	ASI	2	2.1	2	1+2
726	2021	Yazdizadeh, B. et al.	Systematic review and policy dialogue to determine challenges in evidence-informed health policy-making: findings of the SASHA study.	Health research policy and systems	1	Iran	2	1	3	ASI	2	5	2	2			barriers to EIDM: lack of integration between the Ministry of Health and medical universities, lack of connection between knowledge utilization organizations, inability to establish a long-term research plan, neglect of research needs, duplication and lack of coordination of data, registration systems, neglect of the importance of interdisciplinary and intra-disciplinary studies, ability of decis…
727	2018	Yearwood, A. C.	Applying a logical theory of change for strengthening research uptake in policy: a case study of the Evidence Informed Decision Making Network of the Caribbean.	Revista panamericana de salud publica = Pan American journal of public health	2	Trinidade and Tobago	2	1	5	SAM	2	1.1	2	2
728	2015	Yehia, F. et al.	Applying knowledge translation tools to inform policy: the case of mental health in Lebanon.	Health research policy and systems	1	Lebanon	2	1	3	ASI	2	1.1	2	5
729	2021	Yimgang, D. et al.	A scoping review of researchers' involvement in health policy dialogue in Africa.	Systematic reviews	1	USA	5	2	4	INT	2	4.1.2	2	6		facilitators: exchange interface, evidence request, donor funding	barriers: financing, lack of perceived interest, skepticism of policymakers
730	2014	Yost, J. et al.	Tools to support evidence-informed public health decision making.	BMC public health	1	Canada	2	1	3	NOAM	x	1	2	2+3		facilitators: tools
731	2014	Young, I. et al.	Experiences and attitudes towards evidence-informed policy-making among research and policy stakeholders in the Canadian agri-food public health sector.	Zoonoses and public health	2	Canada	2	1	3	NOAM	1	1	2	3		facilitators: clarification of political objectives and context, robust and diverse evidence, integration of scientific evidence AND integration of other policy elements, communication of evidence in an easy-to-use and relevant format, interdisciplinary relationships and networks between research and policy, enhanced organizational and individual capacity
732	2017	Yousefinezhadi, T. et al.	An Analysis of Hospital Accreditation Policy in Iran	IRANIAN JOURNAL OF PUBLIC HEALTH	1	Iran	2	1	3	ASI	2	1	2	3+9			barriers: poor hospital management, commitment, lack of doctors, inadequate involvement and resources, accreditation standards and criteria, poorly trained examiners, with a lack of motivation and consistency
733	2018	Zardo, P. et al.	Does engagement predict research use? An analysis of The Conversation Annual Survey 2016	PLOS ONE	1	Australia	5	1	3	OCEA	1	2.1	2	2+5	commitment actions
734	2014	Zardo, P. et al.	Measuring use of research evidence in public health policy: a policy content analysis.	BMC public health	1	Australia	2	1	3	OCEA	1	3.1	2	4
735	2014	Zardo, P. et al.	Predicting research use in a public health policy environment: results of a logistic regression analysis.	Implementation science : IS	1	Australia	2	1	3	OCEA	1	2.1	2	2		facilitators: relevance of research, ability, internal prompt and intention to use, agency where the person works
736	2015	Zardo, P. et al.	Type, frequency and purpose of information used to inform public health policy and program decision-making	BMC PUBLIC HEALTH	1	Australia	2	1	3	OCEA	1	2.1	2	1+2+4
737	2014	Zardo, P. et al.	External factors affecting decision-making and use of evidence in an Australian public health policy environment.	Social science & medicine (1982)	1	Australia	3	1	3	OCEA	1	1	2	2+3	feedback and action of stakeholders and legal, involvement of governments and ministries, media coverage
738	2021	Zdunek, K. et al.	Factors influencing the uptake of evidence in child health policy-making: results of a survey among 23 European countries.	Health research policy and systems	1	Poland	2	2	5	EUR	1	1	2	2		facilitators: development of a strong scientific culture	barrier: weak tradition of implementing change based on reliable evidence
739	2020	Zhao, N. et al.	Knowledge translation strategies designed for public health decision-making settings: a scoping review	International journal of public health	1	USA	2	3	4	INT	x	4.1.2	2	5
740	2021	Ziam, S. et al.	Essential skills for using research evidence in public health policy: a systematic review	EVIDENCE & POLICY	1	Canada	3	3	4	INT	x	4.2	2	2		EBDM facilitators: interpersonal and cognitive abilities, influencers, and leadership
741	2015	Zwald, M. et al.	Evidence-Based Diabetes Prevention and Control Programs and Policies in Local Health Departments	The Diabetes educator	1	USA	1	1	3	NOAM	1	2.1	2	3		facilitators of EBPP implementation: encouragement of EBDM use, agency encouraging employee assistance in using EBDM
